# Supplementary material for: 1-[3-(4-Chloro­phen­yl)isoquinolin-1-yl]-3,5-diphenyl-1H-pyrazole
Source: Acta Crystallogr Sect E Struct Rep Online. 2010 Jan 16;66(Pt 2):o369. doi: 10.1107/S1600536809055718 (PMC2979751; doi:10.1107/S1600536809055718)
Supplement: Supplementary file 1 [file e-66-0o369-sup1.cif]

##############################################################################
###                                                                        ###
###        Electronic paper (Acta Crystallographica Section E)             ###
###                                                                        ###
##############################################################################
#                                                                            #
# This CIF contains the data in a paper accepted for publication in Acta     #
# Crystallographica Section E. It conforms to the requirements of Notes      #
# for Authors for Section E, and has been peer reviewed under the auspices   #
# of the IUCr Commission on Journals.                                        #
#                                                                            #
# Full details of the Crystallographic Information File format               #
# are given in the paper "The Crystallographic Information File (CIF):       #
# a New Standard Archive File for Crystallography" by S. R. Hall, F. H.      #
# Allen and I. D. Brown [Acta Cryst. (1991), A47, 655-685].                  #
#                                                                            #
# The current version of the core CIF dictionary is obtainable from          #
# ftp://ftp.iucr.org/pub/cif_core.dic. The current version number is 2.4.    #
#                                                                            #
# Software is freely available for graphical display of the structure(s) in  #
# this CIF.  For information consult the CIF home page http://www.iucr.org/  #
# cif/home.html                                                              #
#                                                                            #
# This file may be used for bona fide research purposes within the           #
# scientific community so long as proper attribution is given to the journal # 
# article from which it was obtained.                                        #
#                                                                            #
##############################################################################
                                             
data_global
_audit_creation_method     SHELXL-97
_journal_date_recd_electronic     2009-12-28
_journal_date_accepted     2009-12-30
_journal_name_full     'Acta Crystallographica, Section E'
_journal_year     2010
_journal_volume     66
_journal_issue      2
_journal_page_first     o369
_journal_page_last     o369
_journal_paper_category     QO
_journal_coeditor_code     BT5160
_publ_contact_author
;
     Dr. Seik Weng Ng
     Department of Chemistry
     University of Malaya
     50603 Kuala Lumpur
     Malaysia
;
_publ_contact_author_email     seikweng@um.edu.my
_publ_contact_author_fax     '03 7967 4193'
_publ_contact_author_phone     '03 7967 6778'
_publ_section_title
;
1-[3-(4-Chlorophenyl)isoquinolin-1-yl]-3,5-diphenyl-1<i>H</i>-pyrazole
;
loop_
    _publ_author_name
    _publ_author_address
    'Khan, F. Nawaz'
;
Chemistry Division
School of Science and Humanities
VIT University
Vellore 632014, Tamil Nadu
India
;
    'Manivel, P.'
;
Chemistry Division
School of Advanced Sciences
VIT University
Vellore 632014, Tamil Nadu
India
;
    'Krishnakumar, V.'
;
Chemistry Division
School of Advanced Sciences
VIT University
Vellore 632014, Tamil Nadu
India
;
    'Hathwar, Venkatesha R.'
;
Solid State and Structural Chemistry Unit
Indian Institute of Science
Bangalore 560012, Karnataka
India
;
    'Ng, Seik Weng'
;
Department of Chemistry
University of Malaya
50603 Kuala Lumpur
Malaysia
;
_publ_section_synopsis     .
data_I
_audit_creation_method     SHELXL-97
_chemical_name_systematic
;
1-[3-(4-Chlorophenyl)isoquinolin-1-yl]-3,5-diphenyl-1<i>H</i>-pyrazole
;
_chemical_name_common     ?
_chemical_formula_moiety     'C30 H20 Cl N3'
_chemical_formula_sum     'C30 H20 Cl N3'
_chemical_formula_iupac     'C30 H20 Cl N3'
_chemical_formula_weight     457.94
_chemical_melting_point     ?
_symmetry_cell_setting     Monoclinic
_symmetry_space_group_name_H-M     'P 21/c'
_symmetry_space_group_name_Hall     '-P 2ybc'
loop_
    _symmetry_equiv_pos_as_xyz
    'x, y, z'
    '-x, y+1/2, -z+1/2'
    '-x, -y, -z'
    'x, -y-1/2, z-1/2'
_cell_length_a     23.7864(15)
_cell_length_b     11.7101(8)
_cell_length_c     8.3602(5)
_cell_angle_alpha     90.00
_cell_angle_beta     96.7380(10)
_cell_angle_gamma     90.00
_cell_volume     2312.6(3)
_cell_formula_units_Z     4
_cell_measurement_reflns_used     3042
_cell_measurement_theta_min     2.4
_cell_measurement_theta_max     21.9
_cell_measurement_temperature     290(2)
_exptl_crystal_description     Plate
_exptl_crystal_colour     Colorless
_exptl_crystal_size_max     0.20
_exptl_crystal_size_mid     0.16
_exptl_crystal_size_min     0.04
_exptl_crystal_density_diffrn     1.315
_exptl_crystal_density_meas     ?
_exptl_crystal_density_method     'not measured'
_exptl_crystal_F_000     952
_exptl_absorpt_coefficient_mu     0.189
_exptl_absorpt_correction_type     Multi-scan
_exptl_absorpt_process_details     '(SADABS; Sheldrick, 1996)'
_exptl_absorpt_correction_T_min     0.9631
_exptl_absorpt_correction_T_max     0.9925
_diffrn_ambient_temperature     290(2)
_diffrn_radiation_type     MoK\a
_diffrn_radiation_wavelength     0.71073
_diffrn_radiation_source     'fine-focus sealed tube'
_diffrn_radiation_monochromator     graphite
_diffrn_measurement_device_type     'Bruker SMART area-detector diffractometer'
_diffrn_measurement_method     '\f and \w scans'
_diffrn_detector_area_resol_mean     ?
_diffrn_reflns_number     17230
_diffrn_reflns_av_R_equivalents     0.0392
_diffrn_reflns_av_sigmaI/netI     0.0403
_diffrn_reflns_theta_min     1.72
_diffrn_reflns_theta_max     25.68
_diffrn_reflns_theta_full     25.68
_diffrn_measured_fraction_theta_max     1.000
_diffrn_measured_fraction_theta_full     1.000
_diffrn_reflns_limit_h_min     -29
_diffrn_reflns_limit_h_max     26
_diffrn_reflns_limit_k_min     -14
_diffrn_reflns_limit_k_max     14
_diffrn_reflns_limit_l_min     -10
_diffrn_reflns_limit_l_max     10
_diffrn_standards_number     0
_diffrn_standards_interval_count     0
_diffrn_standards_interval_time     0
_diffrn_standards_decay_%     0
_reflns_number_total     4392
_reflns_number_gt     2890
_reflns_threshold_expression     I>2\s(I)
_refine_ls_structure_factor_coef     Fsqd
_refine_ls_matrix_type     full
_refine_ls_R_factor_all     0.0877
_refine_ls_R_factor_gt     0.0503
_refine_ls_wR_factor_gt     0.1088
_refine_ls_wR_factor_ref     0.1260
_refine_ls_goodness_of_fit_ref     1.022
_refine_ls_restrained_S_all     1.022
_refine_ls_number_reflns     4392
_refine_ls_number_parameters     307
_refine_ls_number_restraints     0
_refine_ls_hydrogen_treatment     constr
_refine_ls_weighting_scheme     calc
_refine_ls_weighting_details
         'calc w=1/[\s^2^(Fo^2^)+(0.0562P)^2^+0.2618P] where P=(Fo^2^+2Fc^2^)/3'
_atom_sites_solution_hydrogens     geom
_atom_sites_solution_primary     direct
_atom_sites_solution_secondary     difmap
_refine_ls_shift/su_max     0.001
_refine_ls_shift/su_mean     0.001
_refine_diff_density_max     0.164
_refine_diff_density_min     -0.189
_refine_ls_extinction_method     none
_refine_ls_extinction_coef     ?
loop_
    _atom_type_symbol
    _atom_type_description
    _atom_type_scat_dispersion_real
    _atom_type_scat_dispersion_imag
    _atom_type_scat_source
    'C' 'C' 0.0033 0.0016
                         'International Tables Vol C Tables 4.2.6.8 and 6.1.1.4'
    'H' 'H' 0.0000 0.0000
                         'International Tables Vol C Tables 4.2.6.8 and 6.1.1.4'
    'N' 'N' 0.0061 0.0033
                         'International Tables Vol C Tables 4.2.6.8 and 6.1.1.4'
    'Cl' 'Cl' 0.1484 0.1585
                         'International Tables Vol C Tables 4.2.6.8 and 6.1.1.4'
_computing_data_collection     'SMART (Bruker, 2004)'
_computing_cell_refinement     'SAINT (Bruker, 2004)'
_computing_data_reduction     'SAINT (Bruker, 2004)'
_computing_structure_solution     'SHELXS97 (Sheldrick, 2008)'
_computing_structure_refinement     'SHELXL97 (Sheldrick, 2008)'
_computing_molecular_graphics     'X-SEED (Barbour, 2001)'
_computing_publication_material     'publCIF (Westrip, 2010)'
loop_
    _atom_site_type_symbol
    _atom_site_label
    _atom_site_fract_x
    _atom_site_fract_y
    _atom_site_fract_z
    _atom_site_U_iso_or_equiv
    _atom_site_adp_type
    _atom_site_calc_flag
    _atom_site_refinement_flags
    _atom_site_occupancy
    _atom_site_disorder_assembly
    _atom_site_disorder_group
    Cl Cl1 0.50745(3) 0.63807(9) 1.25356(11) 0.1273(4) Uani d . 1 . .
    N N1 0.26392(7) 0.53740(12) 0.79095(19) 0.0492(4) Uani d . 1 . .
    N N2 0.19665(7) 0.41903(13) 0.65629(19) 0.0491(4) Uani d . 1 . .
    N N3 0.14743(7) 0.38380(13) 0.70881(19) 0.0528(4) Uani d . 1 . .
    C C1 0.21697(9) 0.53202(15) 0.6937(2) 0.0464(5) Uani d . 1 . .
    C C2 0.18694(9) 0.62628(16) 0.6200(2) 0.0474(5) Uani d . 1 . .
    C C3 0.13772(9) 0.61722(18) 0.5098(2) 0.0575(6) Uani d . 1 . .
    H H3 0.1220 0.5459 0.4843 0.069 Uiso calc R 1 . .
    C C4 0.11301(10) 0.7131(2) 0.4401(3) 0.0649(6) Uani d . 1 . .
    H H4 0.0806 0.7067 0.3668 0.078 Uiso calc R 1 . .
    C C5 0.13619(11) 0.82097(19) 0.4784(3) 0.0657(6) Uani d . 1 . .
    H H5 0.1188 0.8856 0.4305 0.079 Uiso calc R 1 . .
    C C6 0.18349(10) 0.83272(17) 0.5840(3) 0.0604(6) Uani d . 1 . .
    H H6 0.1982 0.9051 0.6081 0.072 Uiso calc R 1 . .
    C C7 0.21069(9) 0.73527(16) 0.6579(2) 0.0495(5) Uani d . 1 . .
    C C8 0.26116(9) 0.74042(16) 0.7625(2) 0.0545(5) Uani d . 1 . .
    H H8 0.2775 0.8111 0.7891 0.065 Uiso calc R 1 . .
    C C9 0.28696(9) 0.64306(16) 0.8263(2) 0.0486(5) Uani d . 1 . .
    C C10 0.34144(9) 0.64280(17) 0.9322(2) 0.0530(5) Uani d . 1 . .
    C C11 0.36151(10) 0.73945(19) 1.0167(3) 0.0661(6) Uani d . 1 . .
    H H11 0.3401 0.8061 1.0078 0.079 Uiso calc R 1 . .
    C C12 0.41255(12) 0.7383(2) 1.1135(3) 0.0797(7) Uani d . 1 . .
    H H12 0.4255 0.8038 1.1691 0.096 Uiso calc R 1 . .
    C C13 0.44384(10) 0.6405(3) 1.1273(3) 0.0770(7) Uani d . 1 . .
    C C14 0.42564(10) 0.5433(2) 1.0454(3) 0.0756(7) Uani d . 1 . .
    H H14 0.4474 0.4772 1.0549 0.091 Uiso calc R 1 . .
    C C15 0.37442(10) 0.54535(19) 0.9486(3) 0.0638(6) Uani d . 1 . .
    H H15 0.3618 0.4796 0.8932 0.077 Uiso calc R 1 . .
    C C16 0.22447(8) 0.33297(15) 0.5886(2) 0.0457(5) Uani d . 1 . .
    C C17 0.19129(9) 0.23868(16) 0.5973(2) 0.0503(5) Uani d . 1 . .
    H H17 0.1985 0.1658 0.5606 0.060 Uiso calc R 1 . .
    C C18 0.14428(8) 0.27279(15) 0.6720(2) 0.0469(5) Uani d . 1 . .
    C C19 0.09634(8) 0.20395(16) 0.7112(2) 0.0487(5) Uani d . 1 . .
    C C20 0.05671(10) 0.24761(19) 0.8028(3) 0.0621(6) Uani d . 1 . .
    H H20 0.0602 0.3226 0.8393 0.075 Uiso calc R 1 . .
    C C21 0.01216(10) 0.1822(2) 0.8410(3) 0.0750(7) Uani d . 1 . .
    H H21 -0.0137 0.2129 0.9044 0.090 Uiso calc R 1 . .
    C C22 0.00553(11) 0.0715(2) 0.7861(3) 0.0740(7) Uani d . 1 . .
    H H22 -0.0248 0.0275 0.8113 0.089 Uiso calc R 1 . .
    C C23 0.04403(11) 0.02741(19) 0.6942(3) 0.0742(7) Uani d . 1 . .
    H H23 0.0398 -0.0470 0.6558 0.089 Uiso calc R 1 . .
    C C24 0.08906(10) 0.09214(17) 0.6579(3) 0.0645(6) Uani d . 1 . .
    H H24 0.1152 0.0603 0.5963 0.077 Uiso calc R 1 . .
    C C25 0.27834(9) 0.34958(15) 0.5214(2) 0.0479(5) Uani d . 1 . .
    C C26 0.28817(10) 0.44330(17) 0.4282(3) 0.0641(6) Uani d . 1 . .
    H H26 0.2597 0.4971 0.4039 0.077 Uiso calc R 1 . .
    C C27 0.33964(12) 0.45783(19) 0.3709(3) 0.0758(7) Uani d . 1 . .
    H H27 0.3457 0.5217 0.3090 0.091 Uiso calc R 1 . .
    C C28 0.38175(11) 0.3795(2) 0.4041(3) 0.0734(7) Uani d . 1 . .
    H H28 0.4167 0.3902 0.3669 0.088 Uiso calc R 1 . .
    C C29 0.37204(11) 0.2852(2) 0.4925(3) 0.0769(7) Uani d . 1 . .
    H H29 0.4004 0.2306 0.5139 0.092 Uiso calc R 1 . .
    C C30 0.32081(9) 0.26987(18) 0.5502(3) 0.0646(6) Uani d . 1 . .
    H H30 0.3148 0.2048 0.6096 0.078 Uiso calc R 1 . .
loop_
    _atom_site_aniso_label
    _atom_site_aniso_U_11
    _atom_site_aniso_U_22
    _atom_site_aniso_U_33
    _atom_site_aniso_U_12
    _atom_site_aniso_U_13
    _atom_site_aniso_U_23
    Cl1 0.0696(5) 0.1876(10) 0.1191(7) -0.0076(5) -0.0121(4) -0.0404(6)
    N1 0.0585(11) 0.0386(9) 0.0517(10) -0.0025(8) 0.0112(9) -0.0036(7)
    N2 0.0550(11) 0.0364(9) 0.0564(10) -0.0014(8) 0.0090(8) -0.0034(7)
    N3 0.0581(11) 0.0424(10) 0.0585(10) -0.0037(8) 0.0096(9) -0.0011(8)
    C1 0.0581(13) 0.0349(11) 0.0483(11) -0.0019(9) 0.0153(10) -0.0056(8)
    C2 0.0565(13) 0.0421(11) 0.0463(11) 0.0043(10) 0.0169(10) -0.0021(9)
    C3 0.0660(15) 0.0528(13) 0.0557(12) 0.0036(11) 0.0153(11) -0.0019(10)
    C4 0.0685(16) 0.0687(16) 0.0585(13) 0.0150(13) 0.0119(11) 0.0035(11)
    C5 0.0850(18) 0.0551(14) 0.0603(14) 0.0241(13) 0.0230(13) 0.0083(11)
    C6 0.0831(17) 0.0393(12) 0.0626(13) 0.0115(11) 0.0248(13) 0.0002(10)
    C7 0.0627(14) 0.0396(11) 0.0497(11) 0.0039(10) 0.0221(10) -0.0024(9)
    C8 0.0692(15) 0.0357(11) 0.0620(13) -0.0058(10) 0.0225(12) -0.0077(9)
    C9 0.0576(13) 0.0406(12) 0.0509(11) -0.0055(10) 0.0191(10) -0.0069(9)
    C10 0.0591(14) 0.0510(13) 0.0514(12) -0.0087(10) 0.0171(10) -0.0048(10)
    C11 0.0729(17) 0.0604(14) 0.0668(15) -0.0103(12) 0.0166(13) -0.0143(11)
    C12 0.0724(18) 0.093(2) 0.0762(17) -0.0232(16) 0.0188(14) -0.0332(14)
    C13 0.0535(15) 0.110(2) 0.0684(16) -0.0136(15) 0.0116(12) -0.0142(15)
    C14 0.0608(17) 0.0819(18) 0.0838(17) -0.0015(13) 0.0074(14) -0.0025(14)
    C15 0.0633(15) 0.0564(14) 0.0724(15) -0.0081(12) 0.0105(12) -0.0051(11)
    C16 0.0517(12) 0.0366(11) 0.0475(11) 0.0026(9) 0.0009(9) -0.0013(8)
    C17 0.0600(14) 0.0337(11) 0.0557(12) 0.0010(10) 0.0011(10) -0.0030(9)
    C18 0.0543(13) 0.0386(11) 0.0461(11) -0.0010(9) -0.0012(9) 0.0008(8)
    C19 0.0505(12) 0.0454(12) 0.0479(11) -0.0014(10) -0.0037(9) 0.0056(9)
    C20 0.0647(15) 0.0594(14) 0.0625(14) -0.0055(12) 0.0082(12) -0.0038(11)
    C21 0.0671(17) 0.0862(19) 0.0739(16) -0.0064(14) 0.0178(13) -0.0008(14)
    C22 0.0609(16) 0.0766(18) 0.0824(17) -0.0146(14) 0.0000(14) 0.0200(14)
    C23 0.0715(17) 0.0490(14) 0.1004(19) -0.0119(13) 0.0028(15) 0.0067(13)
    C24 0.0656(15) 0.0432(13) 0.0849(16) -0.0042(11) 0.0090(12) -0.0001(11)
    C25 0.0546(13) 0.0377(11) 0.0503(11) 0.0008(9) 0.0019(9) -0.0062(8)
    C26 0.0801(17) 0.0449(12) 0.0722(15) 0.0134(11) 0.0285(13) 0.0067(10)
    C27 0.100(2) 0.0476(14) 0.0877(17) 0.0030(14) 0.0450(16) 0.0004(12)
    C28 0.0662(16) 0.0680(16) 0.0895(18) -0.0083(14) 0.0239(13) -0.0155(14)
    C29 0.0578(16) 0.0710(17) 0.1009(19) 0.0112(13) 0.0049(14) 0.0056(15)
    C30 0.0579(15) 0.0520(13) 0.0829(16) 0.0016(11) 0.0034(12) 0.0113(11)
loop_
    _geom_bond_atom_site_label_1
    _geom_bond_atom_site_label_2
    _geom_bond_site_symmetry_2
    _geom_bond_distance
    _geom_bond_publ_flag
    Cl1 C13 . 1.740(3) ?
    N1 C1 . 1.304(2) ?
    N1 C9 . 1.371(2) ?
    N2 N3 . 1.362(2) ?
    N2 C16 . 1.364(2) ?
    N2 C1 . 1.431(2) ?
    N3 C18 . 1.336(2) ?
    C1 C2 . 1.416(3) ?
    C2 C3 . 1.406(3) ?
    C2 C7 . 1.416(3) ?
    C3 C4 . 1.366(3) ?
    C3 H3 . 0.9300 ?
    C4 C5 . 1.400(3) ?
    C4 H4 . 0.9300 ?
    C5 C6 . 1.353(3) ?
    C5 H5 . 0.9300 ?
    C6 C7 . 1.417(3) ?
    C6 H6 . 0.9300 ?
    C7 C8 . 1.401(3) ?
    C8 C9 . 1.373(3) ?
    C8 H8 . 0.9300 ?
    C9 C10 . 1.481(3) ?
    C10 C15 . 1.382(3) ?
    C10 C11 . 1.389(3) ?
    C11 C12 . 1.378(3) ?
    C11 H11 . 0.9300 ?
    C12 C13 . 1.364(3) ?
    C12 H12 . 0.9300 ?
    C13 C14 . 1.372(3) ?
    C14 C15 . 1.381(3) ?
    C14 H14 . 0.9300 ?
    C15 H15 . 0.9300 ?
    C16 C17 . 1.364(2) ?
    C16 C25 . 1.471(3) ?
    C17 C18 . 1.401(3) ?
    C17 H17 . 0.9300 ?
    C18 C19 . 1.465(3) ?
    C19 C20 . 1.380(3) ?
    C19 C24 . 1.387(3) ?
    C20 C21 . 1.375(3) ?
    C20 H20 . 0.9300 ?
    C21 C22 . 1.378(3) ?
    C21 H21 . 0.9300 ?
    C22 C23 . 1.364(3) ?
    C22 H22 . 0.9300 ?
    C23 C24 . 1.375(3) ?
    C23 H23 . 0.9300 ?
    C24 H24 . 0.9300 ?
    C25 C30 . 1.376(3) ?
    C25 C26 . 1.382(3) ?
    C26 C27 . 1.377(3) ?
    C26 H26 . 0.9300 ?
    C27 C28 . 1.363(3) ?
    C27 H27 . 0.9300 ?
    C28 C29 . 1.363(3) ?
    C28 H28 . 0.9300 ?
    C29 C30 . 1.374(3) ?
    C29 H29 . 0.9300 ?
    C30 H30 . 0.9300 ?
loop_
    _geom_angle_atom_site_label_1
    _geom_angle_atom_site_label_2
    _geom_angle_atom_site_label_3
    _geom_angle_site_symmetry_1
    _geom_angle_site_symmetry_3
    _geom_angle
    _geom_angle_publ_flag
    C1 N1 C9 . . 118.01(16) ?
    N3 N2 C16 . . 112.77(15) ?
    N3 N2 C1 . . 119.41(15) ?
    C16 N2 C1 . . 127.30(17) ?
    C18 N3 N2 . . 104.34(15) ?
    N1 C1 C2 . . 125.82(17) ?
    N1 C1 N2 . . 115.07(16) ?
    C2 C1 N2 . . 119.07(18) ?
    C3 C2 C1 . . 124.39(18) ?
    C3 C2 C7 . . 119.60(18) ?
    C1 C2 C7 . . 115.95(19) ?
    C4 C3 C2 . . 120.1(2) ?
    C4 C3 H3 . . 120.0 ?
    C2 C3 H3 . . 120.0 ?
    C3 C4 C5 . . 120.4(2) ?
    C3 C4 H4 . . 119.8 ?
    C5 C4 H4 . . 119.8 ?
    C6 C5 C4 . . 121.0(2) ?
    C6 C5 H5 . . 119.5 ?
    C4 C5 H5 . . 119.5 ?
    C5 C6 C7 . . 120.3(2) ?
    C5 C6 H6 . . 119.8 ?
    C7 C6 H6 . . 119.8 ?
    C8 C7 C2 . . 117.93(17) ?
    C8 C7 C6 . . 123.46(19) ?
    C2 C7 C6 . . 118.6(2) ?
    C9 C8 C7 . . 121.21(18) ?
    C9 C8 H8 . . 119.4 ?
    C7 C8 H8 . . 119.4 ?
    C8 C9 N1 . . 121.08(19) ?
    C8 C9 C10 . . 123.64(18) ?
    N1 C9 C10 . . 115.25(17) ?
    C15 C10 C11 . . 117.7(2) ?
    C15 C10 C9 . . 120.50(19) ?
    C11 C10 C9 . . 121.8(2) ?
    C12 C11 C10 . . 121.2(2) ?
    C12 C11 H11 . . 119.4 ?
    C10 C11 H11 . . 119.4 ?
    C13 C12 C11 . . 119.5(2) ?
    C13 C12 H12 . . 120.3 ?
    C11 C12 H12 . . 120.3 ?
    C12 C13 C14 . . 121.2(2) ?
    C12 C13 Cl1 . . 119.5(2) ?
    C14 C13 Cl1 . . 119.4(2) ?
    C13 C14 C15 . . 118.9(2) ?
    C13 C14 H14 . . 120.5 ?
    C15 C14 H14 . . 120.5 ?
    C14 C15 C10 . . 121.6(2) ?
    C14 C15 H15 . . 119.2 ?
    C10 C15 H15 . . 119.2 ?
    C17 C16 N2 . . 105.32(17) ?
    C17 C16 C25 . . 131.50(18) ?
    N2 C16 C25 . . 123.17(16) ?
    C16 C17 C18 . . 106.85(17) ?
    C16 C17 H17 . . 126.6 ?
    C18 C17 H17 . . 126.6 ?
    N3 C18 C17 . . 110.72(17) ?
    N3 C18 C19 . . 120.53(18) ?
    C17 C18 C19 . . 128.74(18) ?
    C20 C19 C24 . . 117.39(19) ?
    C20 C19 C18 . . 121.37(19) ?
    C24 C19 C18 . . 121.24(19) ?
    C21 C20 C19 . . 121.2(2) ?
    C21 C20 H20 . . 119.4 ?
    C19 C20 H20 . . 119.4 ?
    C20 C21 C22 . . 120.5(2) ?
    C20 C21 H21 . . 119.7 ?
    C22 C21 H21 . . 119.7 ?
    C23 C22 C21 . . 119.1(2) ?
    C23 C22 H22 . . 120.5 ?
    C21 C22 H22 . . 120.5 ?
    C22 C23 C24 . . 120.5(2) ?
    C22 C23 H23 . . 119.8 ?
    C24 C23 H23 . . 119.8 ?
    C23 C24 C19 . . 121.4(2) ?
    C23 C24 H24 . . 119.3 ?
    C19 C24 H24 . . 119.3 ?
    C30 C25 C26 . . 117.9(2) ?
    C30 C25 C16 . . 119.88(18) ?
    C26 C25 C16 . . 122.21(18) ?
    C27 C26 C25 . . 120.7(2) ?
    C27 C26 H26 . . 119.6 ?
    C25 C26 H26 . . 119.6 ?
    C28 C27 C26 . . 120.6(2) ?
    C28 C27 H27 . . 119.7 ?
    C26 C27 H27 . . 119.7 ?
    C29 C28 C27 . . 119.2(2) ?
    C29 C28 H28 . . 120.4 ?
    C27 C28 H28 . . 120.4 ?
    C28 C29 C30 . . 120.6(2) ?
    C28 C29 H29 . . 119.7 ?
    C30 C29 H29 . . 119.7 ?
    C29 C30 C25 . . 120.9(2) ?
    C29 C30 H30 . . 119.6 ?
    C25 C30 H30 . . 119.6 ?
loop_
    _geom_torsion_atom_site_label_1
    _geom_torsion_atom_site_label_2
    _geom_torsion_atom_site_label_3
    _geom_torsion_atom_site_label_4
    _geom_torsion_site_symmetry_1
    _geom_torsion_site_symmetry_2
    _geom_torsion_site_symmetry_3
    _geom_torsion_site_symmetry_4
    _geom_torsion
    _geom_torsion_publ_flag
    C16 N2 N3 C18 . . . . -0.4(2) ?
    C1 N2 N3 C18 . . . . -172.66(16) ?
    C9 N1 C1 C2 . . . . -0.1(3) ?
    C9 N1 C1 N2 . . . . 177.32(15) ?
    N3 N2 C1 N1 . . . . 113.25(19) ?
    C16 N2 C1 N1 . . . . -57.8(2) ?
    N3 N2 C1 C2 . . . . -69.1(2) ?
    C16 N2 C1 C2 . . . . 119.8(2) ?
    N1 C1 C2 C3 . . . . 176.97(18) ?
    N2 C1 C2 C3 . . . . -0.4(3) ?
    N1 C1 C2 C7 . . . . -0.3(3) ?
    N2 C1 C2 C7 . . . . -177.68(16) ?
    C1 C2 C3 C4 . . . . -177.35(18) ?
    C7 C2 C3 C4 . . . . -0.1(3) ?
    C2 C3 C4 C5 . . . . -0.4(3) ?
    C3 C4 C5 C6 . . . . 0.4(3) ?
    C4 C5 C6 C7 . . . . 0.2(3) ?
    C3 C2 C7 C8 . . . . -177.10(17) ?
    C1 C2 C7 C8 . . . . 0.4(3) ?
    C3 C2 C7 C6 . . . . 0.6(3) ?
    C1 C2 C7 C6 . . . . 178.07(17) ?
    C5 C6 C7 C8 . . . . 176.95(19) ?
    C5 C6 C7 C2 . . . . -0.6(3) ?
    C2 C7 C8 C9 . . . . 0.1(3) ?
    C6 C7 C8 C9 . . . . -177.53(18) ?
    C7 C8 C9 N1 . . . . -0.5(3) ?
    C7 C8 C9 C10 . . . . 177.49(17) ?
    C1 N1 C9 C8 . . . . 0.6(3) ?
    C1 N1 C9 C10 . . . . -177.64(16) ?
    C8 C9 C10 C15 . . . . -158.10(19) ?
    N1 C9 C10 C15 . . . . 20.0(3) ?
    C8 C9 C10 C11 . . . . 21.3(3) ?
    N1 C9 C10 C11 . . . . -160.58(18) ?
    C15 C10 C11 C12 . . . . 0.0(3) ?
    C9 C10 C11 C12 . . . . -179.4(2) ?
    C10 C11 C12 C13 . . . . -0.3(4) ?
    C11 C12 C13 C14 . . . . 0.6(4) ?
    C11 C12 C13 Cl1 . . . . -178.40(18) ?
    C12 C13 C14 C15 . . . . -0.5(4) ?
    Cl1 C13 C14 C15 . . . . 178.42(18) ?
    C13 C14 C15 C10 . . . . 0.3(3) ?
    C11 C10 C15 C14 . . . . 0.0(3) ?
    C9 C10 C15 C14 . . . . 179.37(19) ?
    N3 N2 C16 C17 . . . . 0.5(2) ?
    C1 N2 C16 C17 . . . . 172.00(18) ?
    N3 N2 C16 C25 . . . . 179.40(17) ?
    C1 N2 C16 C25 . . . . -9.0(3) ?
    N2 C16 C17 C18 . . . . -0.3(2) ?
    C25 C16 C17 C18 . . . . -179.16(19) ?
    N2 N3 C18 C17 . . . . 0.1(2) ?
    N2 N3 C18 C19 . . . . 179.74(16) ?
    C16 C17 C18 N3 . . . . 0.1(2) ?
    C16 C17 C18 C19 . . . . -179.44(18) ?
    N3 C18 C19 C20 . . . . -7.5(3) ?
    C17 C18 C19 C20 . . . . 172.01(19) ?
    N3 C18 C19 C24 . . . . 172.62(18) ?
    C17 C18 C19 C24 . . . . -7.9(3) ?
    C24 C19 C20 C21 . . . . 0.7(3) ?
    C18 C19 C20 C21 . . . . -179.2(2) ?
    C19 C20 C21 C22 . . . . -1.1(3) ?
    C20 C21 C22 C23 . . . . 0.5(4) ?
    C21 C22 C23 C24 . . . . 0.5(4) ?
    C22 C23 C24 C19 . . . . -0.9(4) ?
    C20 C19 C24 C23 . . . . 0.3(3) ?
    C18 C19 C24 C23 . . . . -179.8(2) ?
    C17 C16 C25 C30 . . . . -43.5(3) ?
    N2 C16 C25 C30 . . . . 137.8(2) ?
    C17 C16 C25 C26 . . . . 136.1(2) ?
    N2 C16 C25 C26 . . . . -42.5(3) ?
    C30 C25 C26 C27 . . . . -2.2(3) ?
    C16 C25 C26 C27 . . . . 178.2(2) ?
    C25 C26 C27 C28 . . . . 0.5(4) ?
    C26 C27 C28 C29 . . . . 1.2(4) ?
    C27 C28 C29 C30 . . . . -1.2(4) ?
    C28 C29 C30 C25 . . . . -0.5(4) ?
    C26 C25 C30 C29 . . . . 2.2(3) ?
    C16 C25 C30 C29 . . . . -178.2(2) ?
