# Supplementary material for: 1-[3-(4-Chloro­phen­yl)isoquinolin-1-yl]-3,5-diphenyl-1H-pyrazole
Source: Acta Crystallogr Sect E Struct Rep Online. 2010 Jan 16;66(Pt 2):o369. doi: 10.1107/S1600536809055718 (PMC2979751; doi:10.1107/S1600536809055718)
Supplement: Supplementary file 2 [file e-66-0o369-Isup2.hkl]

# 
# h,k,l, Fc-squared, Fo-squared, sigma(Fo-squared) and status flag 
# 
data_I
_shelx_title '  P21/c' 
_shelx_refln_list_code          4 
_shelx_F_calc_maximum      357.17 
_exptl_crystal_F_000       952.00 
_reflns_d_resolution_high  0.8201 
 
loop_ 
 _symmetry_equiv_pos_as_xyz 
 'x, y, z' 
 '-x, y+1/2, -z+1/2' 
 '-x, -y, -z' 
 'x, -y-1/2, z-1/2' 
 
_cell_length_a    23.7864 
_cell_length_b    11.7101 
_cell_length_c     8.3602 
_cell_angle_alpha  90.000 
_cell_angle_beta   96.738 
_cell_angle_gamma  90.000 
 
_shelx_F_squared_multiplier     1.000 
 
loop_ 
 _refln_index_h 
 _refln_index_k 
 _refln_index_l 
 _refln_F_squared_calc 
 _refln_F_squared_meas 
 _refln_F_squared_sigma 
 _refln_observed_status 
   2   0   0     7190.95     7346.72    106.09 o 
   3   0   0     1302.67     1320.08     18.59 o 
   4   0   0      366.90      325.39      7.14 o 
   5   0   0      475.77      418.99      7.30 o 
   6   0   0     4053.30     3907.44     34.58 o 
   7   0   0      576.97      515.01      9.45 o 
   8   0   0     3011.50     3050.42     30.25 o 
   9   0   0      618.34      578.28     10.86 o 
  10   0   0     2236.35     2301.33     26.88 o 
  11   0   0      167.81      175.17      6.73 o 
  12   0   0      130.89      157.68      6.81 o 
  13   0   0     3484.90     3590.83     44.93 o 
  14   0   0     4209.11     4555.22     46.99 o 
  15   0   0      106.98      191.29     14.00 o 
  16   0   0      417.90      408.07     11.90 o 
  17   0   0     1349.60     1341.92     32.16 o 
  18   0   0       93.10      113.34     10.09 o 
  19   0   0        3.64        4.80      9.17 o 
  20   0   0      100.19      120.47     18.95 o 
  21   0   0      427.64      410.46     21.60 o 
  22   0   0      453.37      531.76     36.93 o 
  23   0   0       58.30       49.84     17.02 o 
  24   0   0        0.28      -19.19     12.91 o 
  25   0   0      157.62      156.65     24.14 o 
  26   0   0        0.41        1.33     14.48 o 
  27   0   0       40.37       26.07     14.72 o 
  28   0   0        0.02        8.69     15.21 o 
   1   1   0      154.28      134.69      4.83 o 
   2   1   0     1422.90     1543.55     13.71 o 
   3   1   0      514.68      501.88      6.46 o 
   4   1   0     4539.96     4479.94     29.39 o 
   5   1   0      112.86       91.01      3.29 o 
   6   1   0     1220.24     1185.82     11.46 o 
   7   1   0     1457.46     1333.92     11.44 o 
   8   1   0       81.14       75.36      2.87 o 
   9   1   0        0.55       -2.53      2.33 o 
  10   1   0      907.82      903.93     10.19 o 
  11   1   0      819.63      801.70      9.90 o 
  12   1   0     2738.29     2768.65     22.21 o 
  13   1   0      422.34      416.98      7.66 o 
  14   1   0      578.06      627.28      9.67 o 
  15   1   0      162.60      163.86      5.30 o 
  16   1   0       19.10       19.82      4.00 o 
  17   1   0       42.35       41.70      4.54 o 
  18   1   0      581.80      543.30     12.05 o 
  19   1   0       97.94      107.54      7.36 o 
  20   1   0      153.13      153.69      8.75 o 
  21   1   0       47.14       65.52     15.93 o 
  22   1   0      259.99      255.61     19.11 o 
  23   1   0      272.00      290.54     20.82 o 
  24   1   0       20.62       32.94     11.07 o 
  25   1   0        3.47       35.43     11.18 o 
  26   1   0        2.60        5.85     10.41 o 
  27   1   0       43.78       62.84     14.10 o 
  28   1   0       13.67       14.98     11.32 o 
   0   2   0    14613.57    15356.52    268.90 o 
   1   2   0      437.40      440.56      7.18 o 
   2   2   0      340.96      319.92      4.67 o 
   3   2   0     2006.34     2091.30     14.54 o 
   4   2   0     3156.11     3186.46     20.64 o 
   5   2   0      159.40      132.11      3.24 o 
   6   2   0      255.31      237.73      4.15 o 
   7   2   0      231.90      229.09      5.72 o 
   8   2   0       62.42       43.88      2.10 o 
   9   2   0        0.41        1.64      1.52 o 
  10   2   0      332.13      362.21      8.12 o 
  11   2   0      107.07       96.02      3.35 o 
  12   2   0       24.38       31.09      2.39 o 
  13   2   0        0.50        0.83      1.71 o 
  14   2   0        0.86        3.74      3.57 o 
  15   2   0       19.12       18.97      3.55 o 
  16   2   0      103.17      109.80      5.96 o 
  17   2   0        1.20       -1.70      3.15 o 
  18   2   0       12.47        9.96      4.10 o 
  19   2   0       10.10        3.36      4.16 o 
  20   2   0       11.27       12.32      5.26 o 
  21   2   0       15.67       19.83      8.04 o 
  22   2   0       89.32       98.96     13.43 o 
  23   2   0      136.26      141.91     15.85 o 
  24   2   0       69.41       88.37     13.53 o 
  25   2   0        2.67       -3.34      9.24 o 
  26   2   0       42.30       60.20     12.86 o 
  27   2   0        0.00        6.52      9.72 o 
  28   2   0        0.88       10.38     10.99 o 
   1   3   0       83.62       83.80      2.87 o 
   2   3   0       46.45       42.03      2.45 o 
   3   3   0       23.33       22.45      3.02 o 
   4   3   0       11.19       13.86      1.74 o 
   5   3   0      235.53      240.36      4.58 o 
   6   3   0        8.29       12.71      1.81 o 
   7   3   0      810.13      856.61      9.45 o 
   8   3   0       71.63       64.99      2.62 o 
   9   3   0       25.20       26.85      2.86 o 
  10   3   0       81.80       74.23      2.97 o 
  11   3   0      565.16      591.64     10.75 o 
  12   3   0       40.47       54.39      4.06 o 
  13   3   0      187.94      173.98      6.43 o 
  14   3   0      115.15      109.20      5.62 o 
  15   3   0      812.03      784.07     14.20 o 
  16   3   0       32.55       37.51      4.36 o 
  17   3   0       26.27       33.67      4.48 o 
  18   3   0        1.31        3.31      4.11 o 
  19   3   0        8.01        9.49      4.29 o 
  20   3   0        2.89        9.56      5.47 o 
  21   3   0       92.90       98.92     10.33 o 
  22   3   0       95.73      120.18     16.02 o 
  23   3   0       36.94       46.91     10.87 o 
  24   3   0       54.62       73.49     12.41 o 
  25   3   0       20.69       25.47     11.65 o 
  26   3   0       13.85       25.27      9.86 o 
  27   3   0       31.50       33.10     11.22 o 
  28   3   0        0.70       -9.05     16.47 o 
   0   4   0      114.12      115.67      7.97 o 
   1   4   0      471.45      468.88      7.07 o 
   2   4   0      666.76      654.06      9.82 o 
   3   4   0     6938.03     7530.21     49.19 o 
   4   4   0      366.24      360.88      5.71 o 
   5   4   0     1506.93     1573.86     14.13 o 
   6   4   0     3732.08     3841.73     26.88 o 
   7   4   0      415.41      445.65      7.05 o 
   8   4   0      271.44      243.80      5.30 o 
   9   4   0      594.46      571.94      8.34 o 
  10   4   0      849.04      848.42     10.52 o 
  11   4   0       29.81       38.86      2.50 o 
  12   4   0      159.42      182.69      6.63 o 
  13   4   0       54.32       66.23      4.70 o 
  14   4   0      490.30      518.06     11.46 o 
  15   4   0       65.08       62.16      5.14 o 
  16   4   0        0.55        1.04      3.39 o 
  17   4   0       60.95       58.86      5.46 o 
  18   4   0      113.67      112.63      7.10 o 
  19   4   0     1478.96     1391.70     22.01 o 
  20   4   0       31.12       40.77      8.27 o 
  21   4   0      171.43      195.84     10.87 o 
  22   4   0        0.71       -3.87      7.04 o 
  23   4   0        9.86       15.02      8.67 o 
  24   4   0        3.44       -2.79      8.57 o 
  25   4   0        0.27        2.53      9.66 o 
  26   4   0       18.97       13.44     10.36 o 
  27   4   0        1.15       -2.26      9.51 o 
   1   5   0       92.23      102.96      3.71 o 
   2   5   0     1523.90     1615.90     16.64 o 
   3   5   0      428.69      468.82      8.28 o 
   4   5   0     1077.16     1136.95     12.73 o 
   5   5   0     2709.81     3150.63     27.05 o 
   6   5   0      206.11      266.94      5.74 o 
   7   5   0     7228.68     8167.88     50.79 o 
   8   5   0        9.97       15.49      2.33 o 
   9   5   0     1109.51     1171.21     13.47 o 
  10   5   0        7.69        7.37      2.07 o 
  11   5   0      121.80      133.91      5.76 o 
  12   5   0      134.93      140.91      6.14 o 
  13   5   0       46.95       49.60      4.34 o 
  14   5   0       35.53       38.05      4.43 o 
  15   5   0      585.79      610.03     13.24 o 
  16   5   0       53.66       54.49      5.31 o 
  17   5   0        1.10        1.08      4.12 o 
  18   5   0      637.35      675.79     15.32 o 
  19   5   0      329.76      354.68     13.74 o 
  20   5   0      616.10      596.77     20.74 o 
  21   5   0       38.86       38.20      7.40 o 
  22   5   0      279.03      284.60     13.30 o 
  23   5   0       11.50       -2.41     11.95 o 
  24   5   0        0.90       -6.16     10.74 o 
  25   5   0        0.16      -16.41     10.98 o 
  26   5   0       17.65       51.90     16.90 o 
   0   6   0      778.17      824.17     20.48 o 
   1   6   0      284.50      308.42      6.55 o 
   2   6   0       48.11       33.02      2.81 o 
   3   6   0        4.57        0.61      2.73 o 
   4   6   0      987.76     1041.14     14.03 o 
   5   6   0      374.12      448.48      9.15 o 
   6   6   0       24.27       24.88      2.33 o 
   7   6   0       71.17       79.18      3.55 o 
   8   6   0       77.52       83.87      3.80 o 
   9   6   0        2.23        0.84      3.99 o 
  10   6   0       65.13       71.38      4.47 o 
  11   6   0       76.02       71.64      4.71 o 
  12   6   0        1.63        6.35      2.92 o 
  13   6   0        5.05        4.56      4.32 o 
  14   6   0        3.29        3.19      3.88 o 
  15   6   0      262.08      254.43     10.61 o 
  16   6   0      115.46       93.60      7.51 o 
  17   6   0       24.34       11.55      5.42 o 
  18   6   0      426.16      389.67     13.92 o 
  19   6   0      258.58      289.17     15.59 o 
  20   6   0       87.74       82.42     10.03 o 
  21   6   0        1.26       -3.02      6.87 o 
  22   6   0        0.05        2.33      7.29 o 
  23   6   0       18.46       12.50      7.84 o 
  24   6   0        2.98       -0.12     11.47 o 
  25   6   0       16.82       17.50     13.28 o 
  26   6   0        0.70       45.86     16.29 o 
   1   7   0      281.44      290.70      9.27 o 
   2   7   0      338.44      312.76     12.73 o 
   3   7   0      201.25      207.16      6.36 o 
   4   7   0      400.21      375.78      8.72 o 
   5   7   0      191.99      203.96      6.73 o 
   6   7   0       16.21       22.60      3.26 o 
   7   7   0        0.61        3.73      4.21 o 
   8   7   0       57.58       69.90      4.58 o 
   9   7   0       48.85       43.58      4.81 o 
  10   7   0      214.23      199.87      8.66 o 
  11   7   0       35.57       44.73      5.39 o 
  12   7   0      100.06       94.85      6.86 o 
  13   7   0        9.13       17.33      4.64 o 
  14   7   0        1.17       -1.97      4.42 o 
  15   7   0       63.28       69.62      6.95 o 
  16   7   0       91.03       93.69      7.52 o 
  17   7   0      126.84      126.50      8.84 o 
  18   7   0      220.00      229.46     13.71 o 
  19   7   0        2.89       -4.62      6.52 o 
  20   7   0       18.65       19.50      7.60 o 
  21   7   0        0.58        4.30      8.18 o 
  22   7   0       32.92       48.69      9.14 o 
  23   7   0        0.03       13.21      7.71 o 
  24   7   0        0.02       -8.14     15.33 o 
  25   7   0       16.26       29.93     14.72 o 
   0   8   0      593.42      573.64     19.63 o 
   1   8   0      177.83      189.22     10.05 o 
   2   8   0       94.40       89.56      6.08 o 
   3   8   0      223.67      225.11     10.56 o 
   4   8   0       60.47       77.31      5.82 o 
   5   8   0        0.75        5.75      3.93 o 
   6   8   0       69.36       73.05      6.13 o 
   7   8   0       52.37       53.66      5.57 o 
   8   8   0       32.54       25.98      5.86 o 
   9   8   0      481.51      454.49     13.05 o 
  10   8   0      260.61      283.28     10.75 o 
  11   8   0      153.69      169.75      8.77 o 
  12   8   0       10.50       13.62      4.68 o 
  13   8   0       28.02       23.41      5.27 o 
  14   8   0       12.77       10.02      4.59 o 
  15   8   0       63.10       64.97      6.80 o 
  16   8   0       10.27        2.58      4.84 o 
  17   8   0       33.18       38.33      6.28 o 
  18   8   0       11.32       22.58      7.60 o 
  19   8   0        4.95       -0.09      7.14 o 
  20   8   0       42.51       34.14      8.44 o 
  21   8   0        1.49        1.95      7.27 o 
  22   8   0        2.81        9.65      7.58 o 
  23   8   0        7.01       24.69      9.77 o 
   1   9   0      755.40      705.67     16.80 o 
   2   9   0       40.31       39.18      5.52 o 
   3   9   0      156.33      137.22      7.96 o 
   4   9   0      129.46      115.64      6.92 o 
   5   9   0       75.39       71.52      6.46 o 
   6   9   0       57.44       62.63      6.36 o 
   7   9   0      213.06      209.46     11.98 o 
   8   9   0      177.27      162.65     10.94 o 
   9   9   0       94.17       90.83      9.21 o 
  10   9   0       12.42       17.00      6.21 o 
  11   9   0       21.45       13.77      6.50 o 
  12   9   0      384.53      390.56     19.63 o 
  13   9   0        0.59       -1.46      5.30 o 
  14   9   0       28.61       36.70      6.90 o 
  15   9   0      111.67       97.58     11.56 o 
  16   9   0       74.44       78.16      8.74 o 
  17   9   0        3.33        9.83      9.16 o 
  18   9   0        9.54       13.27     13.52 o 
  19   9   0       14.51       22.48     10.53 o 
  20   9   0       13.94       22.25     10.45 o 
  21   9   0        0.20        4.65     16.40 o 
  22   9   0        2.52        7.50      9.18 o 
   0  10   0     1239.32     1293.94     34.82 o 
   1  10   0      356.94      345.04     12.97 o 
   2  10   0      651.29      617.84     16.84 o 
   3  10   0      248.84      248.77     11.04 o 
   4  10   0      475.51      470.71     14.63 o 
   5  10   0       34.53       36.10      5.94 o 
   6  10   0        1.72       -2.37      5.45 o 
   7  10   0        0.37       -0.50      6.23 o 
   8  10   0       55.43       53.73      9.62 o 
   9  10   0      114.14      118.26     10.21 o 
  10  10   0       32.09       39.40     10.11 o 
  11  10   0        4.45        7.94      5.95 o 
  12  10   0       20.12       12.19      6.20 o 
  13  10   0      195.47      205.96     13.15 o 
  14  10   0       79.55       72.22      8.69 o 
  15  10   0       28.30       24.89      7.17 o 
  16  10   0        4.53       -5.05     12.15 o 
  17  10   0        9.48       15.61      9.23 o 
  18  10   0       40.10       36.20     20.76 o 
  19  10   0        1.42       -8.54     13.40 o 
  20  10   0        7.60       32.62     11.33 o 
   1  11   0       19.10       23.20      6.19 o 
   2  11   0       66.32       57.67      7.13 o 
   3  11   0      209.13      196.51      9.30 o 
   4  11   0       23.76       21.00      5.61 o 
   5  11   0       86.29       85.90      9.31 o 
   6  11   0        0.82        0.89      5.73 o 
   7  11   0        6.74        7.62      5.99 o 
   8  11   0        3.18        5.50      6.31 o 
   9  11   0       58.53       58.90      8.20 o 
  10  11   0       17.95        9.41      8.28 o 
  11  11   0       62.00       61.28      9.17 o 
  12  11   0        1.88        1.13      6.16 o 
  13  11   0       26.94       23.37      7.44 o 
  14  11   0       37.11       20.23     10.08 o 
  15  11   0        0.01       -2.84      9.77 o 
  16  11   0        0.94       -1.12      8.83 o 
  17  11   0        0.54       -9.11     12.91 o 
  18  11   0       40.97        1.77     16.05 o 
   0  12   0       22.83       14.52      8.75 o 
   1  12   0       41.80       36.42      6.93 o 
   2  12   0       11.04       22.66      5.55 o 
   3  12   0       32.91       35.53      6.58 o 
   4  12   0      155.34      161.21     11.80 o 
   5  12   0       74.12       77.16     10.34 o 
   6  12   0        0.53        4.04      6.50 o 
   7  12   0       44.10       41.66      7.83 o 
   8  12   0       79.92       75.94      9.78 o 
   9  12   0        1.36       -1.08      6.49 o 
  10  12   0       22.04       14.20      7.05 o 
  11  12   0        2.18        1.19      6.17 o 
  12  12   0        6.34       12.25      7.17 o 
  13  12   0        1.42        3.81      7.07 o 
  14  12   0        0.84       -1.99     11.48 o 
  15  12   0       26.68       20.30     10.45 o 
   1  13   0        1.41        3.10      5.68 o 
   2  13   0       14.87       20.74      7.34 o 
   3  13   0       14.71        4.19      7.67 o 
   4  13   0        1.55        6.76      6.71 o 
   5  13   0       15.05       14.11      7.08 o 
   6  13   0       32.68       32.54      7.66 o 
   7  13   0       26.02       28.38      8.28 o 
   8  13   0       20.81        9.28      7.77 o 
   9  13   0       21.36       22.19      7.89 o 
  10  13   0        4.21        5.03      7.31 o 
  11  13   0        0.11       -4.07      6.42 o 
   0  14   0       73.11       91.95     16.29 o 
   1  14   0       12.26       11.97      9.55 o 
   2  14   0        7.22       31.06      7.53 o 
   3  14   0       16.95       14.48      8.36 o 
   4  14   0        0.99       11.76      6.99 o 
   5  14   0       48.71       51.53      9.35 o 
 -28   1   1        2.02        2.07     10.11 o 
 -27   1   1        0.78       -7.91      9.81 o 
 -26   1   1       82.34       87.81     13.57 o 
 -25   1   1        7.47       11.06      9.85 o 
 -24   1   1       89.83      116.61     15.06 o 
 -23   1   1        0.41       13.09      9.54 o 
 -22   1   1       24.73       24.29     10.58 o 
 -21   1   1       22.23        4.24      8.48 o 
 -20   1   1        0.68        3.14      8.79 o 
 -19   1   1        3.68       10.77      5.71 o 
 -18   1   1       69.54       79.36      6.46 o 
 -17   1   1      156.17      147.18      6.39 o 
 -16   1   1        3.81        5.47      2.60 o 
 -15   1   1     1040.87     1056.13     13.27 o 
 -14   1   1      297.10      294.42      6.60 o 
 -13   1   1        3.02        9.02      2.30 o 
 -12   1   1     1240.35     1205.69     13.02 o 
 -11   1   1       29.60       34.69      2.53 o 
 -10   1   1        1.98        5.73      1.78 o 
  -9   1   1      176.34      166.01      4.06 o 
  -8   1   1      301.45      327.51      5.27 o 
  -7   1   1        0.96       -0.79      1.77 o 
  -6   1   1      742.52      710.47      7.26 o 
  -5   1   1      207.83      196.27      3.43 o 
  -4   1   1     1361.43     1292.46     11.41 o 
  -3   1   1    10532.05    10779.54     68.17 o 
  -2   1   1     1515.61     1472.36     11.91 o 
  -1   1   1     7475.37     7977.94     69.26 o 
   0   1   1      585.84      584.52      5.61 o 
   1   1   1      519.61      533.09      5.42 o 
   2   1   1     7977.97     8127.08     64.71 o 
   3   1   1     8360.98     8508.77     59.08 o 
   4   1   1     8780.64     8527.85     53.01 o 
   5   1   1       89.18       89.61      3.79 o 
   6   1   1     1638.36     1617.96     13.28 o 
   7   1   1       70.66       74.40      2.74 o 
   8   1   1      534.35      469.49      6.69 o 
   9   1   1      470.33      465.99      6.91 o 
  10   1   1     1879.91     1921.55     16.78 o 
  11   1   1      465.71      479.34      7.76 o 
  12   1   1       76.42       56.43      3.35 o 
  13   1   1      266.37      284.34      6.41 o 
  14   1   1      975.84      972.03     15.26 o 
  15   1   1        3.47        0.52      3.38 o 
  16   1   1       80.95       78.61      5.45 o 
  17   1   1       64.53       60.87      6.43 o 
  18   1   1      312.97      309.07     11.59 o 
  19   1   1       87.01       98.94      7.89 o 
  20   1   1        2.07        0.41      5.22 o 
  21   1   1        7.33       13.44      5.36 o 
  22   1   1       55.58       62.01      7.05 o 
  23   1   1       72.95       81.62      7.97 o 
  24   1   1       10.28       26.49     10.83 o 
  25   1   1        9.22       -0.70      9.26 o 
  26   1   1       89.15       88.62     18.59 o 
  27   1   1        0.35       18.08     10.96 o 
  28   1   1        9.19       20.50     10.99 o 
 -28   2   1        1.76       -4.08     17.26 o 
 -27   2   1        4.18       -5.80     13.70 o 
 -26   2   1       25.43       20.01     10.48 o 
 -25   2   1        1.09        5.54      9.94 o 
 -24   2   1       22.15       37.55     10.96 o 
 -23   2   1       71.76       79.63     12.87 o 
 -22   2   1       28.01       13.56      9.66 o 
 -21   2   1      104.86      110.64     13.48 o 
 -20   2   1      240.63      220.17     12.49 o 
 -19   2   1      479.26      459.34     13.61 o 
 -18   2   1        1.56        2.80      4.57 o 
 -17   2   1      134.34      138.51      6.40 o 
 -16   2   1      159.63      161.02      6.57 o 
 -15   2   1      644.28      644.81     10.20 o 
 -14   2   1      187.64      185.01      5.42 o 
 -13   2   1       50.56       63.30      3.32 o 
 -12   2   1        5.10       13.45      2.16 o 
 -11   2   1     3610.64     3796.16     27.37 o 
 -10   2   1        1.20        3.14      1.64 o 
  -9   2   1     2083.14     2210.22     17.76 o 
  -8   2   1      309.20      317.95      7.12 o 
  -7   2   1     1462.44     1391.21     12.30 o 
  -6   2   1     1463.55     1471.29     12.43 o 
  -5   2   1      582.91      585.81      8.07 o 
  -4   2   1      668.87      602.18      8.55 o 
  -3   2   1    16264.61    16628.75    113.79 o 
  -2   2   1    18514.74    19513.99    112.08 o 
  -1   2   1    31706.71    32153.43    246.37 o 
   0   2   1      132.07      114.00      2.90 o 
   1   2   1      732.19      710.95      7.26 o 
   2   2   1     2990.62     3007.77     26.82 o 
   3   2   1    23763.84    24453.45    188.15 o 
   4   2   1      276.75      272.78      4.55 o 
   5   2   1      837.74      814.54     10.33 o 
   6   2   1     3285.22     3447.84     27.11 o 
   7   2   1      520.14      527.90      8.89 o 
   8   2   1      817.44      808.51     12.56 o 
   9   2   1      329.72      310.06      7.38 o 
  10   2   1      302.49      315.40      7.75 o 
  11   2   1     2768.83     2990.25     28.03 o 
  12   2   1      466.98      462.10     10.09 o 
  13   2   1     1326.92     1307.03     17.99 o 
  14   2   1      633.78      660.19     12.91 o 
  15   2   1       27.51       27.99      4.36 o 
  16   2   1      399.08      387.56     10.58 o 
  17   2   1      423.48      394.30     10.97 o 
  18   2   1        8.90       11.35      4.48 o 
  19   2   1       42.42       45.92      6.57 o 
  20   2   1        9.74        5.54      5.20 o 
  21   2   1       94.91      109.76      8.20 o 
  22   2   1       93.71       96.92      8.21 o 
  23   2   1      133.04      142.41     12.17 o 
  24   2   1       32.92       33.59      8.47 o 
  25   2   1        2.20        7.83      9.30 o 
  26   2   1        5.90      -17.56     19.37 o 
  27   2   1       11.90       18.29     10.45 o 
  28   2   1        0.30        4.61     11.04 o 
 -28   3   1        0.06       -0.72      9.68 o 
 -27   3   1        2.72       15.54     15.15 o 
 -26   3   1        4.20        1.61      8.86 o 
 -25   3   1        0.88       11.00      8.78 o 
 -24   3   1       82.07      103.74     13.65 o 
 -23   3   1       14.42        1.56      8.15 o 
 -22   3   1       28.07       31.33      9.47 o 
 -21   3   1       56.65       72.32     10.08 o 
 -20   3   1      856.66      846.71     23.49 o 
 -19   3   1      260.45      291.69     12.16 o 
 -18   3   1       13.71        9.81      5.09 o 
 -17   3   1       68.34       64.64      6.46 o 
 -16   3   1       89.95       80.22      6.39 o 
 -15   3   1      119.74      121.09      5.76 o 
 -14   3   1      459.93      450.91      8.34 o 
 -13   3   1       20.53       21.92      2.65 o 
 -12   3   1     2004.99     2162.70     19.49 o 
 -11   3   1       59.56       78.17      3.50 o 
 -10   3   1      107.51      116.07      4.34 o 
  -9   3   1       63.26       59.49      2.91 o 
  -8   3   1     2422.63     2598.57     20.31 o 
  -7   3   1     2215.04     2341.43     18.54 o 
  -6   3   1     2033.13     2000.16     16.30 o 
  -5   3   1       82.27       74.04      2.81 o 
  -4   3   1      373.50      371.10      6.17 o 
  -3   3   1       66.96       58.40      2.46 o 
  -2   3   1       66.07       55.42      2.41 o 
  -1   3   1      315.49      308.15      4.87 o 
   0   3   1     1165.58     1226.57     11.89 o 
   1   3   1      205.99      212.26      4.68 o 
   2   3   1      153.47      138.38      3.64 o 
   3   3   1      562.70      588.69      7.35 o 
   4   3   1      119.77      102.51      3.35 o 
   5   3   1     1725.49     1835.67     15.13 o 
   6   3   1       94.37      108.17      3.21 o 
   7   3   1     1290.71     1269.10     15.21 o 
   8   3   1      442.44      440.44      8.72 o 
   9   3   1     1210.16     1215.97     16.62 o 
  10   3   1       14.19        6.89      2.98 o 
  11   3   1        0.34       -0.67      2.62 o 
  12   3   1      339.10      344.75      9.02 o 
  13   3   1      310.26      315.54      8.97 o 
  14   3   1      541.01      574.96     12.34 o 
  15   3   1      589.64      541.14     12.46 o 
  16   3   1      406.92      421.83     11.48 o 
  17   3   1       69.57       69.05      5.94 o 
  18   3   1       33.63       33.43      5.20 o 
  19   3   1      129.63      126.69      7.78 o 
  20   3   1       13.05       22.39      5.73 o 
  21   3   1        5.31        9.50      5.35 o 
  22   3   1       18.50       27.34      5.93 o 
  23   3   1       42.74       59.73      9.38 o 
  24   3   1       23.78       38.59      8.36 o 
  25   3   1        5.82       16.44      9.41 o 
  26   3   1       46.19       66.42     12.56 o 
  27   3   1        8.25       40.41     11.82 o 
 -27   4   1       52.70       52.74     11.90 o 
 -26   4   1        9.36       26.54      9.16 o 
 -25   4   1       20.51       34.65     10.63 o 
 -24   4   1        0.01       12.48      9.66 o 
 -23   4   1        9.25       20.32      8.87 o 
 -22   4   1      127.33      138.37     11.22 o 
 -21   4   1       33.34       28.49      7.96 o 
 -20   4   1        4.65       -1.04      5.60 o 
 -19   4   1        6.83        6.07      8.14 o 
 -18   4   1       61.17       63.07      6.81 o 
 -17   4   1        0.24        1.44      4.79 o 
 -16   4   1       30.37       23.99      3.88 o 
 -15   4   1       83.16       93.55      5.41 o 
 -14   4   1        9.15        5.21      4.16 o 
 -13   4   1       35.84       42.06      4.10 o 
 -12   4   1      511.51      501.18      8.76 o 
 -11   4   1       10.49       14.22      2.26 o 
 -10   4   1      407.17      419.28      7.58 o 
  -9   4   1     1089.81     1245.06     13.61 o 
  -8   4   1      340.98      359.01      6.69 o 
  -7   4   1       57.84       53.80      4.34 o 
  -6   4   1        0.05        1.88      1.75 o 
  -5   4   1       29.76       27.48      2.11 o 
  -4   4   1      500.49      489.18      6.95 o 
  -3   4   1      179.28      183.69      4.06 o 
  -2   4   1      397.47      389.94      7.07 o 
  -1   4   1      386.99      391.71      5.80 o 
   0   4   1     2576.57     2661.68     19.67 o 
   1   4   1        1.03        0.07      1.67 o 
   2   4   1      553.43      559.78      7.53 o 
   3   4   1       52.09       49.77      2.76 o 
   4   4   1      394.29      403.36      6.57 o 
   5   4   1      608.78      602.33      8.35 o 
   6   4   1       13.67       17.70      2.22 o 
   7   4   1        0.64        2.33      1.84 o 
   8   4   1      583.67      576.34      7.93 o 
   9   4   1      168.27      182.42      6.24 o 
  10   4   1        4.94       12.41      3.02 o 
  11   4   1      307.83      345.51      8.98 o 
  12   4   1       44.55       32.72      3.89 o 
  13   4   1       10.77       12.44      3.54 o 
  14   4   1      255.92      263.55      8.86 o 
  15   4   1        0.02        1.90      3.67 o 
  16   4   1       57.78       55.87      5.50 o 
  17   4   1       21.31       17.83      4.79 o 
  18   4   1      254.12      256.47      9.99 o 
  19   4   1       21.32       27.31      5.34 o 
  20   4   1       39.01       39.10      5.55 o 
  21   4   1      219.67      219.92     11.26 o 
  22   4   1       18.09       18.83      7.63 o 
  23   4   1      166.35      148.45     12.94 o 
  24   4   1       26.93       38.92     12.79 o 
  25   4   1        0.31       11.57      8.87 o 
  26   4   1        5.00        9.53     14.84 o 
  27   4   1        8.26       24.18     11.00 o 
 -27   5   1        0.00       30.78     15.21 o 
 -26   5   1        0.73        8.45     12.91 o 
 -25   5   1        9.87       -0.36     11.71 o 
 -24   5   1       28.60       39.34     14.48 o 
 -23   5   1       24.03       40.37     15.09 o 
 -22   5   1      144.57      154.63     14.71 o 
 -21   5   1      249.61      205.57     13.13 o 
 -20   5   1       19.01       21.09      6.73 o 
 -19   5   1      172.43      179.43     10.06 o 
 -18   5   1       76.90       87.38      7.45 o 
 -17   5   1       28.45       29.65      7.72 o 
 -16   5   1        0.00        0.48      3.57 o 
 -15   5   1       56.24       48.04      4.53 o 
 -14   5   1       77.06       82.51      5.22 o 
 -13   5   1        0.20        4.61      3.03 o 
 -12   5   1       23.98       27.38      2.78 o 
 -11   5   1       37.25       45.82      3.15 o 
 -10   5   1       43.03       43.00      3.05 o 
  -9   5   1     1167.16     1326.04     14.81 o 
  -8   5   1        1.15        5.42      2.75 o 
  -7   5   1     1734.88     1853.83     17.50 o 
  -6   5   1      122.12      121.21      4.19 o 
  -5   5   1       18.68       21.23      2.04 o 
  -4   5   1      210.58      206.17      5.75 o 
  -3   5   1      216.43      216.12      5.85 o 
  -2   5   1      388.02      409.29      7.85 o 
  -1   5   1      110.33      105.75      4.26 o 
   0   5   1      139.19      129.68      3.64 o 
   1   5   1       73.74       82.71      3.20 o 
   2   5   1      802.64      895.49     11.36 o 
   3   5   1     2332.70     2531.09     20.46 o 
   4   5   1       22.30       24.37      2.63 o 
   5   5   1     1107.31     1235.47     13.29 o 
   6   5   1      130.08      134.26      4.49 o 
   7   5   1       87.29       85.34      3.81 o 
   8   5   1       91.14       98.67      3.95 o 
   9   5   1      397.55      411.85      7.35 o 
  10   5   1        8.99        9.14      3.03 o 
  11   5   1       60.47       63.77      4.66 o 
  12   5   1      193.64      193.06      7.98 o 
  13   5   1      354.89      339.36      9.92 o 
  14   5   1      147.79      143.28      7.08 o 
  15   5   1       89.35       94.40      6.47 o 
  16   5   1      395.93      377.88     11.60 o 
  17   5   1       44.05       55.08      6.36 o 
  18   5   1      110.10      106.85      7.58 o 
  19   5   1        0.12       -3.32      4.56 o 
  20   5   1       80.99       68.88      6.51 o 
  21   5   1        0.11       -2.67      4.64 o 
  22   5   1       16.94       21.98      8.11 o 
  23   5   1        7.07       13.91      7.42 o 
  24   5   1        5.18       13.34     10.12 o 
  25   5   1        1.04       -8.88      9.03 o 
  26   5   1        2.08        9.90     13.40 o 
 -26   6   1       11.36       11.47     12.79 o 
 -25   6   1        0.02       -9.29     12.31 o 
 -24   6   1       10.08        6.77     10.68 o 
 -23   6   1       39.05       39.35     10.06 o 
 -22   6   1       95.03       99.09     12.75 o 
 -21   6   1      290.83      280.09     18.85 o 
 -20   6   1       54.20       40.38      8.89 o 
 -19   6   1       40.82       40.41      8.15 o 
 -18   6   1       24.39       10.05      6.37 o 
 -17   6   1       26.43       29.42      7.39 o 
 -16   6   1        6.35       11.83      6.66 o 
 -15   6   1        0.01        4.67      4.10 o 
 -14   6   1      128.58      124.42      7.37 o 
 -13   6   1       93.68       90.94      6.29 o 
 -12   6   1        5.44        6.01      3.49 o 
 -11   6   1      153.44      167.64      7.52 o 
 -10   6   1       20.97       29.74      5.52 o 
  -9   6   1       65.71       70.05      3.61 o 
  -8   6   1     1194.13     1257.98     14.64 o 
  -7   6   1       70.74       66.70      3.25 o 
  -6   6   1       54.15       54.25      3.09 o 
  -5   6   1      806.96      861.03     13.16 o 
  -4   6   1     1236.72     1249.08     16.00 o 
  -3   6   1        3.40        6.04      2.18 o 
  -2   6   1       77.66       73.70      3.87 o 
  -1   6   1      413.30      440.83      8.76 o 
   0   6   1     2780.87     2976.29     26.59 o 
   1   6   1       65.47       60.50      2.88 o 
   2   6   1      501.84      476.36     10.83 o 
   3   6   1      267.36      273.19      5.94 o 
   4   6   1     1694.91     1947.30     18.11 o 
   5   6   1      119.57      132.04      4.55 o 
   6   6   1        6.08        2.87      2.06 o 
   7   6   1      185.69      211.69      5.70 o 
   8   6   1       51.43       47.73      3.28 o 
   9   6   1       51.21       47.41      3.92 o 
  10   6   1        2.32        2.26      2.77 o 
  11   6   1       20.85       21.60      3.67 o 
  12   6   1      116.04      114.43      6.24 o 
  13   6   1        5.14        6.85      3.66 o 
  14   6   1       17.91       19.36      4.46 o 
  15   6   1        1.73        3.50      4.79 o 
  16   6   1       14.43       14.70      5.62 o 
  17   6   1     1220.58     1187.62     23.68 o 
  18   6   1      138.10      128.59      9.00 o 
  19   6   1       81.28       71.46      8.83 o 
  20   6   1       57.04       57.10      6.91 o 
  21   6   1       16.76        9.69      7.36 o 
  22   6   1        2.16        3.53     10.49 o 
  23   6   1        6.76        4.67      9.97 o 
  24   6   1        5.99       11.69      9.75 o 
  25   6   1       25.66       29.27     10.81 o 
 -25   7   1        0.98        0.19      8.92 o 
 -24   7   1        3.77        4.81     26.73 o 
 -23   7   1       23.02       43.17     20.16 o 
 -22   7   1      100.34       78.34     19.61 o 
 -21   7   1        0.69       -1.29      6.64 o 
 -20   7   1      123.32      127.47     11.35 o 
 -19   7   1       30.15       40.32     11.87 o 
 -18   7   1        0.74       -8.07      5.99 o 
 -17   7   1       18.13        2.47      8.43 o 
 -16   7   1      194.11      211.10     12.31 o 
 -15   7   1      150.33      165.63      8.78 o 
 -14   7   1       19.84       11.95      4.60 o 
 -13   7   1      177.41      179.35      8.86 o 
 -12   7   1       62.88       53.31      5.74 o 
 -11   7   1       67.08       74.19      5.99 o 
 -10   7   1       25.37       30.44      4.49 o 
  -9   7   1      345.45      346.71      9.24 o 
  -8   7   1       10.45       13.65      3.86 o 
  -7   7   1       22.25       15.39      3.17 o 
  -6   7   1     1099.45     1227.17     17.24 o 
  -5   7   1       84.28       88.10      4.78 o 
  -4   7   1      535.43      555.47     10.84 o 
  -3   7   1        4.06        1.28      2.50 o 
  -2   7   1       26.58       35.74      3.50 o 
  -1   7   1      111.29      122.23      5.02 o 
   0   7   1      222.28      207.78      8.85 o 
   1   7   1       63.92       64.52      4.57 o 
   2   7   1        0.43       -3.52      3.92 o 
   3   7   1      352.00      387.78      8.77 o 
   4   7   1      256.49      290.18      7.80 o 
   5   7   1       36.02       37.40      4.17 o 
   6   7   1       12.51       13.63      2.95 o 
   7   7   1       38.38       31.80      3.64 o 
   8   7   1      165.09      171.26      7.83 o 
   9   7   1       47.03       47.02      5.11 o 
  10   7   1       54.39       53.93      5.63 o 
  11   7   1       30.63       46.98      5.54 o 
  12   7   1        1.64       -0.08      4.06 o 
  13   7   1       88.83       90.11      7.18 o 
  14   7   1        9.95       10.11      5.19 o 
  15   7   1      329.54      319.97     12.53 o 
  16   7   1       92.89      105.95      8.39 o 
  17   7   1        8.83       12.95      6.89 o 
  18   7   1       74.44       64.96      9.30 o 
  19   7   1       22.52       27.87      6.21 o 
  20   7   1        0.03        1.46      5.33 o 
  21   7   1        0.20       -6.15      7.02 o 
  22   7   1        8.42       22.33      8.52 o 
  23   7   1        0.62       12.47      7.55 o 
  24   7   1        8.23        4.07     10.11 o 
 -24   8   1       14.04       11.34     10.19 o 
 -23   8   1        7.28        1.14     18.28 o 
 -22   8   1       10.05        7.28     22.69 o 
 -21   8   1        3.49        4.12     11.59 o 
 -20   8   1       52.31       57.98      9.25 o 
 -19   8   1       55.70       50.57      9.05 o 
 -18   8   1       29.26       46.89      8.41 o 
 -17   8   1       73.99       79.70     12.25 o 
 -16   8   1       38.36       45.84      7.87 o 
 -15   8   1      262.16      227.94     13.02 o 
 -14   8   1        0.62       -1.57      4.38 o 
 -13   8   1       25.89       15.45      5.01 o 
 -12   8   1        0.10       -2.45      4.08 o 
 -11   8   1      133.28      139.76      8.11 o 
 -10   8   1      264.05      254.06     11.41 o 
  -9   8   1      118.41      121.83      7.51 o 
  -8   8   1        1.04        3.03      4.03 o 
  -7   8   1       44.47       43.28      5.30 o 
  -6   8   1       10.60       17.93      3.92 o 
  -5   8   1       75.60       86.94      6.98 o 
  -4   8   1        0.14        7.41      3.71 o 
  -3   8   1       28.28       25.61      4.19 o 
  -2   8   1      188.39      189.87      8.40 o 
  -1   8   1      617.70      609.48     14.59 o 
   0   8   1      225.92      208.73      8.78 o 
   1   8   1      409.39      382.59     10.33 o 
   2   8   1      565.32      548.16     13.91 o 
   3   8   1      176.09      161.27      8.02 o 
   4   8   1       10.63       12.28      4.00 o 
   5   8   1        7.39       10.36      4.07 o 
   6   8   1      410.05      415.30     12.21 o 
   7   8   1      310.32      311.20     15.57 o 
   8   8   1        0.01       -1.25      4.55 o 
   9   8   1        0.53        4.08      5.83 o 
  10   8   1      198.57      202.82      9.46 o 
  11   8   1      122.81      123.31      8.03 o 
  12   8   1      535.32      496.40     14.83 o 
  13   8   1       22.82       26.22      5.36 o 
  14   8   1       28.06       25.23      5.31 o 
  15   8   1        7.28        4.28      4.93 o 
  16   8   1       21.67       18.72      7.40 o 
  17   8   1       38.07       30.75      6.15 o 
  18   8   1       74.70       58.88     11.44 o 
  19   8   1        8.90        0.56      5.27 o 
  20   8   1       50.51       36.85     13.16 o 
  21   8   1        0.22       -3.04      7.53 o 
  22   8   1        8.84        2.56      7.87 o 
  23   8   1        4.19       15.83      8.34 o 
 -22   9   1        5.65        0.83      9.04 o 
 -21   9   1       48.90       47.78     11.83 o 
 -20   9   1       11.15       14.66      7.30 o 
 -19   9   1        0.11        1.10      7.21 o 
 -18   9   1       21.08       21.86     10.15 o 
 -17   9   1       19.85       22.01     13.09 o 
 -16   9   1      370.03      306.93     19.38 o 
 -15   9   1       66.40       71.71     11.52 o 
 -14   9   1       34.44       24.39      6.71 o 
 -13   9   1        1.14       -3.07      5.33 o 
 -12   9   1       30.08       33.40      6.77 o 
 -11   9   1       91.94      112.35      9.74 o 
 -10   9   1        0.01       -2.66      5.07 o 
  -9   9   1       17.90       18.09      6.36 o 
  -8   9   1      312.76      312.08     14.04 o 
  -7   9   1      421.24      406.54     12.96 o 
  -6   9   1       31.33       39.39      7.98 o 
  -5   9   1       62.10       55.22      5.90 o 
  -4   9   1      964.90      941.62     19.48 o 
  -3   9   1      246.66      253.70     10.46 o 
  -2   9   1      108.27      112.50      7.54 o 
  -1   9   1       61.88       73.30      6.49 o 
   0   9   1      260.17      261.37     10.59 o 
   1   9   1       10.86       13.15      7.00 o 
   2   9   1       21.90       20.14      4.82 o 
   3   9   1       77.89       83.99      6.85 o 
   4   9   1      314.71      298.73     12.75 o 
   5   9   1      271.48      265.45     10.79 o 
   6   9   1      320.15      324.65     14.10 o 
   7   9   1      105.04      109.62      9.59 o 
   8   9   1       31.83       44.87      8.81 o 
   9   9   1      109.25      112.46      9.32 o 
  10   9   1      137.32      116.95      9.70 o 
  11   9   1        6.31       10.34      5.71 o 
  12   9   1        0.66       -0.11      5.49 o 
  13   9   1        6.26        8.77      6.11 o 
  14   9   1        5.81        2.33      5.61 o 
  15   9   1        2.69        0.90      5.81 o 
  16   9   1       39.12       43.12      7.79 o 
  17   9   1      130.77      139.07     14.49 o 
  18   9   1       24.73       20.88      7.08 o 
  19   9   1       26.71       13.88      6.87 o 
  20   9   1        0.28       -6.88      8.17 o 
  21   9   1        0.49       -5.69      8.40 o 
 -20  10   1        0.77       -8.35     14.48 o 
 -19  10   1        1.19       -8.19      7.96 o 
 -18  10   1       22.67       31.37     11.14 o 
 -17  10   1        4.03        0.11      8.12 o 
 -16  10   1        0.30        5.06     11.04 o 
 -15  10   1       14.71        8.61      9.60 o 
 -14  10   1        1.07        9.21      9.09 o 
 -13  10   1       98.72      109.50     10.10 o 
 -12  10   1      194.72      156.64     11.50 o 
 -11  10   1       13.16        6.43      9.49 o 
 -10  10   1        0.82       -0.74      6.23 o 
  -9  10   1       11.61        8.19      6.21 o 
  -8  10   1      144.48      138.06     10.80 o 
  -7  10   1      778.77      777.68     22.59 o 
  -6  10   1      200.98      199.90     10.54 o 
  -5  10   1       92.84       95.75      9.56 o 
  -4  10   1      996.68      958.31     21.83 o 
  -3  10   1       86.06      107.23      8.61 o 
  -2  10   1     2600.37     2562.85     35.62 o 
  -1  10   1       61.73       51.39      6.89 o 
   0  10   1      239.43      265.64     13.67 o 
   1  10   1       76.05       68.82      7.11 o 
   2  10   1       24.18       25.47      5.68 o 
   3  10   1      187.00      184.04      9.77 o 
   4  10   1        8.76        8.28      5.01 o 
   5  10   1      303.22      283.91     13.82 o 
   6  10   1       17.36       27.22      6.78 o 
   7  10   1      178.88      151.24     11.03 o 
   8  10   1      159.23      157.09     11.22 o 
   9  10   1       85.69       87.92      9.42 o 
  10  10   1      108.11       88.26     10.92 o 
  11  10   1      234.86      212.81     13.03 o 
  12  10   1       52.01       59.99      8.53 o 
  13  10   1      236.09      217.45     13.36 o 
  14  10   1      182.42      205.37     13.03 o 
  15  10   1        5.20       11.11      6.46 o 
  16  10   1        0.98       -3.52      5.67 o 
  17  10   1        0.26       -6.37      5.74 o 
  18  10   1       67.56       65.08      9.28 o 
  19  10   1        0.05       -3.44      9.81 o 
  20  10   1       25.89       23.04     17.44 o 
 -18  11   1       18.19        4.75     10.21 o 
 -17  11   1       11.05        6.90      9.40 o 
 -16  11   1       17.21       11.03      9.14 o 
 -15  11   1       77.63       68.54     12.00 o 
 -14  11   1        0.14       13.86     20.09 o 
 -13  11   1       18.20       17.41      6.84 o 
 -12  11   1        1.80        5.81      6.25 o 
 -11  11   1       27.65       27.53      7.57 o 
 -10  11   1       17.56       18.97      7.13 o 
  -9  11   1        5.31       10.29      5.99 o 
  -8  11   1        5.97        5.62      5.74 o 
  -7  11   1        0.85       -1.86      5.47 o 
  -6  11   1        2.56        6.52      5.92 o 
  -5  11   1       70.57       62.10     10.07 o 
  -4  11   1        8.96        9.07      5.29 o 
  -3  11   1      155.01      144.53      9.53 o 
  -2  11   1        0.01        1.30      5.57 o 
  -1  11   1      390.83      365.01     13.90 o 
   0  11   1       37.95       46.21      9.86 o 
   1  11   1       21.96       26.45      6.25 o 
   2  11   1      113.05      110.21      8.36 o 
   3  11   1        6.65       17.03      5.30 o 
   4  11   1       71.72       69.07      8.36 o 
   5  11   1      175.24      191.12     18.11 o 
   6  11   1      101.21      102.18     11.48 o 
   7  11   1       92.15       88.24      9.66 o 
   8  11   1       11.08        4.39      6.40 o 
   9  11   1       24.37       23.94      7.34 o 
  10  11   1       47.25       48.67      8.21 o 
  11  11   1       13.40       16.17      6.86 o 
  12  11   1        2.26       -2.48      6.01 o 
  13  11   1        6.18        0.94      9.02 o 
  14  11   1        3.95       -3.17      6.29 o 
  15  11   1        6.68        1.51      6.55 o 
  16  11   1       33.73       33.78      7.94 o 
  17  11   1        1.83       -4.69      9.87 o 
 -15  12   1       61.30       40.18     12.04 o 
 -14  12   1        9.49       15.88     10.47 o 
 -13  12   1       23.15       19.69     10.05 o 
 -12  12   1        0.03        3.08      6.29 o 
 -11  12   1        6.55       11.09      7.20 o 
 -10  12   1        0.57        3.99      6.69 o 
  -9  12   1        3.01        4.33      8.64 o 
  -8  12   1        2.02        5.80      6.61 o 
  -7  12   1       10.90        5.88      6.36 o 
  -6  12   1        9.35       12.47      7.15 o 
  -5  12   1        0.29        8.95      6.61 o 
  -4  12   1      238.52      243.86     14.84 o 
  -3  12   1        2.74       -3.21      4.93 o 
  -2  12   1      307.04      293.69     13.33 o 
  -1  12   1       51.91       72.75     10.78 o 
   0  12   1        0.44        4.05      5.64 o 
   1  12   1      161.90      161.57     10.26 o 
   2  12   1        2.62        4.38      5.84 o 
   3  12   1        5.61        4.23      7.11 o 
   4  12   1       48.85       59.74      8.65 o 
   5  12   1        0.06        1.50      5.62 o 
   6  12   1       54.20       62.66     12.69 o 
   7  12   1        2.65        3.89      6.05 o 
   8  12   1       12.03        8.15      6.47 o 
   9  12   1        9.49        3.01      7.22 o 
  10  12   1       22.28       16.89      7.08 o 
  11  12   1       53.53       54.13      8.91 o 
  12  12   1        6.41        6.02     13.97 o 
  13  12   1        1.71       -2.41      6.43 o 
  14  12   1        0.57        5.23      9.08 o 
  15  12   1        5.13       -1.84      6.63 o 
 -11  13   1        0.02        1.17      7.06 o 
 -10  13   1        8.99       11.80      7.42 o 
  -9  13   1        0.37        3.84      7.27 o 
  -8  13   1        0.02       -5.81      6.80 o 
  -7  13   1       19.43       31.52      8.31 o 
  -6  13   1       24.60       32.52      7.99 o 
  -5  13   1        6.41       13.15     11.27 o 
  -4  13   1       89.31       88.08      8.67 o 
  -3  13   1        2.59        8.85      6.72 o 
  -2  13   1       13.95       27.19      8.46 o 
  -1  13   1        6.83       -2.11      5.55 o 
   0  13   1        0.12       -3.02      6.03 o 
   1  13   1        6.76        0.97      6.46 o 
   2  13   1        1.46        3.78      6.43 o 
   3  13   1        3.18        0.17      8.58 o 
   4  13   1        0.00       -7.27      5.16 o 
   5  13   1        7.91        9.02      6.57 o 
   6  13   1       25.35       25.31      7.38 o 
   7  13   1        0.69       -3.48      6.12 o 
   8  13   1       10.06        4.86      6.86 o 
   9  13   1        0.22       -3.37      6.62 o 
  10  13   1        2.61       11.63      7.86 o 
  11  13   1       16.75       25.26      8.19 o 
  -5  14   1        8.24       17.24      7.65 o 
  -4  14   1        0.72       13.81     13.58 o 
  -3  14   1        6.79       24.47     18.13 o 
  -2  14   1       20.13       45.14     21.25 o 
  -1  14   1       25.73       28.28      7.43 o 
   0  14   1        3.18       12.97      6.69 o 
   1  14   1        3.03        1.44      6.28 o 
   2  14   1        1.58       -6.26      6.56 o 
   3  14   1        8.25       17.03      9.73 o 
   4  14   1       30.18       33.37      8.04 o 
 -28   0   2        7.55       25.10     15.81 o 
 -27   0   2        9.47       24.26     15.57 o 
 -26   0   2        5.61       -8.33     13.03 o 
 -25   0   2        0.03        4.22     13.03 o 
 -24   0   2       39.64       52.86     16.66 o 
 -23   0   2       84.98       87.50     18.59 o 
 -22   0   2       26.86       36.57     12.79 o 
 -21   0   2       12.07       12.91     13.40 o 
 -20   0   2     1599.33     1576.93     60.71 o 
 -19   0   2     1248.03     1327.34     32.21 o 
 -18   0   2     1097.07     1098.79     34.82 o 
 -17   0   2     1244.36     1259.98     29.90 o 
 -16   0   2      219.68      254.01     13.00 o 
 -15   0   2        9.89       10.26      3.25 o 
 -14   0   2      295.55      276.44      8.60 o 
 -13   0   2       20.13       21.97      3.37 o 
 -12   0   2     2704.02     2829.48     30.99 o 
 -11   0   2      626.78      704.92     12.14 o 
 -10   0   2      119.08      153.78     11.17 o 
  -9   0   2     2025.84     2254.51     23.98 o 
  -8   0   2     2406.11     2404.71     35.36 o 
  -7   0   2     7881.01     8157.74     91.06 o 
  -6   0   2     1970.81     2049.38     30.72 o 
  -5   0   2     5334.85     5483.40     61.48 o 
  -4   0   2   127567.44   112317.08   8228.54 o 
  -3   0   2     3429.07     3284.68     33.51 o 
  -2   0   2     1569.43     1595.81     18.11 o 
  -1   0   2      121.41      113.18      4.51 o 
   0   0   2      622.97      661.38     10.72 o 
   1   0   2    20806.46    20805.21    154.55 o 
   2   0   2    37734.47    36347.59    716.22 o 
   3   0   2     4451.46     4570.38     41.62 o 
   4   0   2       47.04       28.02      3.50 o 
   5   0   2      461.67      456.76      9.88 o 
   6   0   2     2133.62     2003.57     28.36 o 
   7   0   2      536.63      566.91     11.50 o 
   8   0   2       55.17       60.00      4.72 o 
   9   0   2    12216.42    13030.31    106.14 o 
  10   0   2     2908.06     3170.12     35.92 o 
  11   0   2      304.56      299.32      9.51 o 
  12   0   2     2284.93     2301.47     30.13 o 
  13   0   2      184.72      163.96      7.71 o 
  14   0   2      174.49      157.04      7.92 o 
  15   0   2        4.39        8.89      6.40 o 
  16   0   2        6.83       -2.26      6.92 o 
  17   0   2      240.69      234.68     15.51 o 
  18   0   2        7.68       14.70      8.61 o 
  19   0   2      268.64      264.51     16.90 o 
  20   0   2      421.97      430.08     27.82 o 
  21   0   2      301.08      317.45     18.79 o 
  22   0   2        8.56       18.84      9.04 o 
  23   0   2      348.56      314.96     19.46 o 
  24   0   2        8.38       39.81     10.02 o 
  25   0   2       96.97       78.35     11.74 o 
  26   0   2        0.75       19.91     16.53 o 
  27   0   2        1.75       -7.48     15.09 o 
 -28   1   2        4.64       16.90     11.44 o 
 -27   1   2        5.63       22.10     10.52 o 
 -26   1   2        1.77       16.60     10.11 o 
 -25   1   2       23.15       18.82     10.19 o 
 -24   1   2        1.70        5.71     11.41 o 
 -23   1   2       73.38       82.66     14.36 o 
 -22   1   2       14.84        8.43     10.62 o 
 -21   1   2      492.00      482.84     24.47 o 
 -20   1   2       88.96       90.02      9.47 o 
 -19   1   2      163.29      136.32      9.59 o 
 -18   1   2       11.30       16.87      4.34 o 
 -17   1   2       20.27       19.22      4.05 o 
 -16   1   2      830.09      812.44     16.18 o 
 -15   1   2      290.77      301.72      8.00 o 
 -14   1   2      186.45      169.65      4.85 o 
 -13   1   2       33.03       44.19      3.43 o 
 -12   1   2      312.51      306.66      5.87 o 
 -11   1   2      295.48      342.15      5.91 o 
 -10   1   2      228.86      265.12      4.85 o 
  -9   1   2     2227.78     2308.81     20.65 o 
  -8   1   2        2.73        2.31      1.81 o 
  -7   1   2      279.72      254.00      5.35 o 
  -6   1   2      138.34      120.22      3.78 o 
  -5   1   2    25694.18    26818.73    154.50 o 
  -4   1   2     1652.69     1597.63     14.72 o 
  -3   1   2    10278.35    10599.14     58.63 o 
  -2   1   2      724.19      718.41      8.72 o 
  -1   1   2     1609.74     1530.40     14.42 o 
   0   1   2       67.49       65.90      2.86 o 
   1   1   2      992.26      949.75      9.67 o 
   2   1   2    25231.07    25042.79    254.17 o 
   3   1   2    21367.98    21578.11    160.34 o 
   4   1   2      310.18      308.10      5.85 o 
   5   1   2      956.13      898.48     10.13 o 
   6   1   2      625.96      583.41      8.08 o 
   7   1   2      474.49      438.17      7.12 o 
   8   1   2     1259.30     1328.41     13.68 o 
   9   1   2      593.88      588.96      9.48 o 
  10   1   2      284.06      358.37      7.09 o 
  11   1   2        5.09        2.40      2.02 o 
  12   1   2      135.68      127.67      4.63 o 
  13   1   2       50.09       36.94      3.90 o 
  14   1   2       64.83       63.63      4.82 o 
  15   1   2      299.71      280.50      8.99 o 
  16   1   2        0.04       -6.07      4.54 o 
  17   1   2      592.41      568.02     15.91 o 
  18   1   2        9.07       14.54      7.26 o 
  19   1   2       13.11       16.15      5.88 o 
  20   1   2      151.05      156.65     10.06 o 
  21   1   2       51.33       61.21      7.30 o 
  22   1   2        6.82       12.66      5.88 o 
  23   1   2      205.94      221.75     11.96 o 
  24   1   2       30.61       45.17      8.99 o 
  25   1   2        8.92       29.13     10.23 o 
  26   1   2       71.95       51.04      9.60 o 
  27   1   2        2.71       12.58     11.79 o 
 -28   2   2        0.26        8.95     10.41 o 
 -27   2   2        7.09       -2.93      9.62 o 
 -26   2   2        7.40       27.08     10.67 o 
 -25   2   2       49.36       64.79     12.79 o 
 -24   2   2        7.10       27.07     10.40 o 
 -23   2   2       12.63       21.73     17.02 o 
 -22   2   2      103.91       94.20     13.18 o 
 -21   2   2      127.06      125.59     10.19 o 
 -20   2   2       72.27       65.70      8.11 o 
 -19   2   2        7.05        5.95      6.06 o 
 -18   2   2        9.33        2.81      5.37 o 
 -17   2   2       17.05       29.62      6.07 o 
 -16   2   2      102.73       99.27      5.37 o 
 -15   2   2      205.07      213.66      7.05 o 
 -14   2   2      111.69      104.17      4.05 o 
 -13   2   2        0.40       -0.47      1.69 o 
 -12   2   2      106.90      121.94      4.01 o 
 -11   2   2        1.09        1.04      2.42 o 
 -10   2   2       48.43       47.50      2.51 o 
  -9   2   2      124.81      120.22      3.51 o 
  -8   2   2       75.17       71.03      2.76 o 
  -7   2   2      430.92      406.79      6.02 o 
  -6   2   2     1424.44     1432.29     12.63 o 
  -5   2   2      139.24      118.83      4.22 o 
  -4   2   2     2254.03     2270.11     17.12 o 
  -3   2   2       24.15       24.31      2.11 o 
  -2   2   2     6943.43     7124.21     41.95 o 
  -1   2   2     5585.94     5865.57     35.72 o 
   0   2   2     1620.77     1639.51     13.94 o 
   1   2   2     3289.81     3485.79     23.89 o 
   2   2   2      212.45      185.68      5.34 o 
   3   2   2     3701.00     3698.50     25.44 o 
   4   2   2      198.26      203.06      4.69 o 
   5   2   2     4264.08     4322.09     34.83 o 
   6   2   2     1113.83     1084.78     11.66 o 
   7   2   2      228.93      227.14      5.05 o 
   8   2   2       75.75       75.64      3.09 o 
   9   2   2      795.24      783.20      9.97 o 
  10   2   2        2.27        1.84      1.70 o 
  11   2   2       70.52       60.62      4.82 o 
  12   2   2      178.91      161.98      6.53 o 
  13   2   2       49.59       52.30      4.57 o 
  14   2   2       76.00       68.71      5.26 o 
  15   2   2        1.58        2.10      5.23 o 
  16   2   2       55.09       48.01      5.50 o 
  17   2   2        1.22       -0.44      4.26 o 
  18   2   2        2.28        2.49      5.23 o 
  19   2   2       65.47       75.29      7.75 o 
  20   2   2       27.34       23.28      6.29 o 
  21   2   2        0.50       -2.39      5.10 o 
  22   2   2       14.18       15.98      5.88 o 
  23   2   2       11.14       11.31      6.07 o 
  24   2   2        0.73        9.09      7.74 o 
  25   2   2       57.79       61.82     10.14 o 
  26   2   2       35.66       51.52      9.90 o 
  27   2   2       31.73       48.28     13.44 o 
 -28   3   2       13.01       23.27     11.05 o 
 -27   3   2        1.40       -7.12      8.28 o 
 -26   3   2       25.90       24.58     16.53 o 
 -25   3   2       11.40       33.28     12.25 o 
 -24   3   2       24.55       36.48     10.03 o 
 -23   3   2        0.39        9.62      8.54 o 
 -22   3   2        0.18        3.34      5.82 o 
 -21   3   2       54.84       57.32      8.10 o 
 -20   3   2        2.75        8.46      5.96 o 
 -19   3   2       72.88       69.18      8.56 o 
 -18   3   2      488.41      470.69     17.24 o 
 -17   3   2      385.75      367.11     14.68 o 
 -16   3   2        1.65       -0.11      5.73 o 
 -15   3   2        5.69        9.92      3.41 o 
 -14   3   2       67.49       74.51      4.53 o 
 -13   3   2       78.04       84.66      7.47 o 
 -12   3   2      112.32      126.14      4.30 o 
 -11   3   2       58.33       52.49      2.99 o 
 -10   3   2      124.42      144.81      4.39 o 
  -9   3   2       66.32       66.70      3.15 o 
  -8   3   2        5.85        6.62      1.82 o 
  -7   3   2       35.93       38.76      2.47 o 
  -6   3   2      340.37      327.05      5.93 o 
  -5   3   2      146.58      157.94      4.16 o 
  -4   3   2      534.54      559.63      7.77 o 
  -3   3   2       34.99       36.57      2.73 o 
  -2   3   2      136.47      125.60      3.76 o 
  -1   3   2      937.18      957.63     10.47 o 
   0   3   2       13.17       22.82      2.32 o 
   1   3   2      118.09      120.06      3.80 o 
   2   3   2      545.64      520.37      7.55 o 
   3   3   2       12.10        6.00      1.93 o 
   4   3   2     2137.00     2142.52     18.04 o 
   5   3   2      526.76      520.81      7.79 o 
   6   3   2      988.31      996.52     11.34 o 
   7   3   2     2008.62     2000.93     17.71 o 
   8   3   2       23.51       22.94      2.07 o 
   9   3   2      444.29      437.32      9.69 o 
  10   3   2       20.24       19.61      3.48 o 
  11   3   2       43.57       30.28      4.61 o 
  12   3   2      120.24      112.05      5.90 o 
  13   3   2      275.76      264.52      8.81 o 
  14   3   2      191.27      192.32      7.92 o 
  15   3   2        0.79        1.84      3.89 o 
  16   3   2      317.20      292.70     10.27 o 
  17   3   2      384.20      364.66     11.56 o 
  18   3   2       99.46       94.67      7.41 o 
  19   3   2       22.30       25.71      6.32 o 
  20   3   2      111.61      123.69      9.34 o 
  21   3   2       33.02       34.27      6.71 o 
  22   3   2        0.93       -2.85      5.01 o 
  23   3   2        0.48       -1.63      5.10 o 
  24   3   2       60.17       63.64     11.29 o 
  25   3   2        2.23       20.00      8.43 o 
  26   3   2        0.01        0.53      7.90 o 
 -27   4   2        3.49       -2.58      9.30 o 
 -26   4   2        6.73       21.88     11.01 o 
 -25   4   2      144.85      164.12     17.24 o 
 -24   4   2       35.34       38.18     13.22 o 
 -23   4   2      453.71      454.98     19.34 o 
 -22   4   2        8.92        4.60      6.29 o 
 -21   4   2        6.86        0.08      6.01 o 
 -20   4   2       29.52       31.16      7.45 o 
 -19   4   2       15.18       15.45      6.57 o 
 -18   4   2       79.67       78.74      8.62 o 
 -17   4   2       18.66        9.25      7.28 o 
 -16   4   2      223.47      217.64      9.51 o 
 -15   4   2      154.99      147.14      7.80 o 
 -14   4   2       62.99       65.93      4.42 o 
 -13   4   2        0.35        0.16      1.98 o 
 -12   4   2       12.80       16.46      3.43 o 
 -11   4   2      199.75      238.21      6.14 o 
 -10   4   2     3185.79     3402.49     26.93 o 
  -9   4   2       90.79       91.60      3.87 o 
  -8   4   2      637.90      652.76      9.55 o 
  -7   4   2      456.68      401.33      7.29 o 
  -6   4   2     3748.33     3972.25     28.72 o 
  -5   4   2      396.94      399.15      7.08 o 
  -4   4   2      186.61      204.89      4.99 o 
  -3   4   2       52.27       47.10      2.77 o 
  -2   4   2      150.81      158.71      4.49 o 
  -1   4   2     2934.49     2992.08     22.81 o 
   0   4   2       12.17        5.18      2.00 o 
   1   4   2     3980.11     4185.20     31.89 o 
   2   4   2     6109.40     6582.75     41.87 o 
   3   4   2      322.68      319.80      6.42 o 
   4   4   2      316.11      360.85      6.88 o 
   5   4   2       12.84       13.88      2.28 o 
   6   4   2      996.85      978.17     11.78 o 
   7   4   2      245.88      254.46      5.79 o 
   8   4   2        4.07        4.05      2.25 o 
   9   4   2        2.09        4.36      2.92 o 
  10   4   2      187.33      191.61      7.15 o 
  11   4   2      260.14      248.58      8.24 o 
  12   4   2      699.97      694.01     13.81 o 
  13   4   2        3.03        0.91      3.78 o 
  14   4   2      138.25      155.37      7.77 o 
  15   4   2     1285.63     1205.20     20.12 o 
  16   4   2      272.58      249.55      9.99 o 
  17   4   2        7.87        3.25      4.89 o 
  18   4   2        0.02       -2.39      4.24 o 
  19   4   2        0.82        8.55      4.94 o 
  20   4   2        0.01        3.26      5.15 o 
  21   4   2        3.58       12.09      5.88 o 
  22   4   2        5.83       10.50      5.58 o 
  23   4   2       27.03       25.51      7.42 o 
  24   4   2        6.38       18.26      6.20 o 
  25   4   2       12.77       24.68      8.42 o 
  26   4   2        0.96       -8.32      8.11 o 
 -27   5   2        5.97       -3.14     13.88 o 
 -26   5   2      171.50      216.15     27.52 o 
 -25   5   2        4.73       35.36     14.36 o 
 -24   5   2      120.59      111.74     20.03 o 
 -23   5   2       24.11       50.15     11.65 o 
 -22   5   2      310.45      313.04     25.53 o 
 -21   5   2        0.33       -5.50     16.53 o 
 -20   5   2       13.84       19.87      7.05 o 
 -19   5   2        0.24        7.61      8.39 o 
 -18   5   2       31.28       15.07      7.68 o 
 -17   5   2      554.15      542.58     15.22 o 
 -16   5   2      351.81      384.36     14.31 o 
 -15   5   2        0.16        5.89      4.31 o 
 -14   5   2      376.38      356.41     11.50 o 
 -13   5   2      567.99      592.22     10.53 o 
 -12   5   2       54.34       68.30      3.87 o 
 -11   5   2     1255.59     1330.38     15.79 o 
 -10   5   2        1.55        6.28      3.24 o 
  -9   5   2      782.94      844.15     11.78 o 
  -8   5   2       47.06       65.23      3.54 o 
  -7   5   2       34.62       38.17      2.90 o 
  -6   5   2     1252.76     1310.56     14.53 o 
  -5   5   2      671.11      750.42     10.37 o 
  -4   5   2        0.35        2.24      1.88 o 
  -3   5   2        0.21        4.01      2.03 o 
  -2   5   2        0.47        2.41      2.58 o 
  -1   5   2        4.98       -0.10      1.91 o 
   0   5   2        7.74       10.21      2.26 o 
   1   5   2     1395.16     1372.16     14.49 o 
   2   5   2      612.85      682.34     10.42 o 
   3   5   2     4936.58     5560.06     37.97 o 
   4   5   2      753.73      847.68     11.37 o 
   5   5   2       31.55       32.25      3.00 o 
   6   5   2       21.43       20.41      2.79 o 
   7   5   2      124.01      143.71      4.78 o 
   8   5   2      242.77      260.91      6.19 o 
   9   5   2        3.57        8.17      3.11 o 
  10   5   2       13.75       20.39      3.76 o 
  11   5   2      419.13      397.02     10.52 o 
  12   5   2      114.70      100.82      6.07 o 
  13   5   2      180.11      179.39      8.10 o 
  14   5   2     1536.56     1402.50     21.87 o 
  15   5   2       28.13       38.11      6.22 o 
  16   5   2     1536.90     1529.57     23.99 o 
  17   5   2       47.64       49.57      6.45 o 
  18   5   2      390.35      395.98     15.99 o 
  19   5   2       14.90       11.74      5.16 o 
  20   5   2        1.50        1.27      4.75 o 
  21   5   2       74.83       69.71      8.14 o 
  22   5   2       55.42       62.03      7.81 o 
  23   5   2        0.64        9.94      5.94 o 
  24   5   2       29.97       18.40     10.74 o 
  25   5   2       17.80       37.52     11.32 o 
 -26   6   2        0.09       17.86     13.76 o 
 -25   6   2       28.75       48.22     10.68 o 
 -24   6   2        0.16       15.45     20.70 o 
 -23   6   2       44.11       43.75     10.06 o 
 -22   6   2       26.42       19.64      9.17 o 
 -21   6   2        1.15       16.97      8.66 o 
 -20   6   2       20.61       15.46     10.44 o 
 -19   6   2      188.68      164.67     15.81 o 
 -18   6   2       22.73       16.82      6.63 o 
 -17   6   2      149.19      133.09     10.38 o 
 -16   6   2      308.99      299.55     17.69 o 
 -15   6   2       21.76       34.36      7.13 o 
 -14   6   2      135.26      133.42      9.51 o 
 -13   6   2       10.84       13.36      3.85 o 
 -12   6   2        2.65        1.82      4.20 o 
 -11   6   2       12.46        8.34      4.10 o 
 -10   6   2      172.74      190.36      6.87 o 
  -9   6   2      184.11      207.99      6.37 o 
  -8   6   2        4.69        5.46      2.17 o 
  -7   6   2       55.60       44.86      3.22 o 
  -6   6   2       91.62      108.09      5.07 o 
  -5   6   2      744.68      746.72     10.66 o 
  -4   6   2      182.11      196.40      5.37 o 
  -3   6   2      302.98      318.76      7.91 o 
  -2   6   2      541.01      608.64      9.36 o 
  -1   6   2       60.13       52.94      3.31 o 
   0   6   2      209.90      243.03      6.02 o 
   1   6   2     2329.27     2567.19     22.45 o 
   2   6   2       68.29       64.64      3.82 o 
   3   6   2       84.51       86.48      6.31 o 
   4   6   2        0.92       -2.14      2.66 o 
   5   6   2       82.84       82.67      4.24 o 
   6   6   2       72.14       65.86      3.87 o 
   7   6   2      311.94      309.21      7.38 o 
   8   6   2       38.46       35.26      4.05 o 
   9   6   2       79.20       80.61      5.29 o 
  10   6   2       59.61       59.67      5.05 o 
  11   6   2      136.23      130.75      6.93 o 
  12   6   2       53.41       53.22      5.90 o 
  13   6   2      147.06      164.69      8.23 o 
  14   6   2       47.03       50.30      6.11 o 
  15   6   2      632.26      587.12     14.81 o 
  16   6   2       88.92       88.77      7.80 o 
  17   6   2       48.04       56.26      7.07 o 
  18   6   2        2.71        1.96      5.09 o 
  19   6   2      113.85       90.71      8.34 o 
  20   6   2        0.40       -3.75      6.95 o 
  21   6   2       75.76       69.40      8.02 o 
  22   6   2        8.56       12.36      6.73 o 
  23   6   2        5.60       13.35      8.24 o 
  24   6   2       31.50       49.08     12.07 o 
 -25   7   2        0.11       -3.74      8.92 o 
 -24   7   2        8.47       11.43      8.93 o 
 -23   7   2        9.84        8.33      8.91 o 
 -22   7   2       31.78       36.55      9.60 o 
 -21   7   2       26.66       51.23     13.58 o 
 -20   7   2       24.15       15.52      8.93 o 
 -19   7   2       90.67       85.66     11.89 o 
 -18   7   2       24.37        3.88      6.54 o 
 -17   7   2       55.83       58.42      8.27 o 
 -16   7   2        0.09        7.31      6.15 o 
 -15   7   2      303.98      281.77     13.60 o 
 -14   7   2        7.64        6.82      6.08 o 
 -13   7   2      301.10      311.95     13.90 o 
 -12   7   2       11.76       20.98      4.43 o 
 -11   7   2        1.57        7.84      3.02 o 
 -10   7   2        0.20       -2.94      2.70 o 
  -9   7   2      334.21      314.80      8.29 o 
  -8   7   2      110.34      120.51      5.85 o 
  -7   7   2        8.60        8.66      3.38 o 
  -6   7   2      342.25      362.34      9.37 o 
  -5   7   2       63.09       64.52      4.77 o 
  -4   7   2        3.65        4.09      3.46 o 
  -3   7   2      330.57      352.01      8.30 o 
  -2   7   2       53.08       53.44      4.32 o 
  -1   7   2      349.03      376.97      9.25 o 
   0   7   2       33.58       34.63      5.39 o 
   1   7   2       24.94       28.88      3.67 o 
   2   7   2      152.78      149.12      6.96 o 
   3   7   2        1.46        0.03      3.79 o 
   4   7   2        1.04        0.69      2.64 o 
   5   7   2       57.43       57.32      4.89 o 
   6   7   2      912.85      940.96     18.99 o 
   7   7   2      121.77      120.31      7.16 o 
   8   7   2      102.92       99.26      6.82 o 
   9   7   2        0.74        2.99      4.53 o 
  10   7   2      109.02      118.15      7.67 o 
  11   7   2       69.89       65.91      8.50 o 
  12   7   2      437.60      452.66     14.35 o 
  13   7   2       95.55       98.62      8.14 o 
  14   7   2       58.75       58.25      7.12 o 
  15   7   2      144.41      132.05      9.13 o 
  16   7   2        0.28        1.57      4.94 o 
  17   7   2        2.43        4.88      4.92 o 
  18   7   2       63.21       68.01      7.48 o 
  19   7   2       20.77       17.82      5.80 o 
  20   7   2        4.89        3.46      5.41 o 
  21   7   2        2.79       13.26      5.84 o 
  22   7   2        0.56        6.70     10.77 o 
  23   7   2       29.23        6.28     18.10 o 
 -23   8   2       27.79       40.48     10.52 o 
 -22   8   2       23.44       27.31     14.18 o 
 -21   8   2        0.09        8.21     14.12 o 
 -20   8   2        1.44       -3.20      8.59 o 
 -19   8   2       17.10       20.58      9.53 o 
 -18   8   2        1.48       -8.67      5.78 o 
 -17   8   2       48.92       38.72      7.76 o 
 -16   8   2       30.61       31.60      7.69 o 
 -15   8   2       47.46       42.22     10.72 o 
 -14   8   2       68.18       64.59     11.81 o 
 -13   8   2        0.75       -8.12      5.41 o 
 -12   8   2       73.18       67.24      6.33 o 
 -11   8   2      208.41      212.04     10.71 o 
 -10   8   2      119.91      121.08      6.51 o 
  -9   8   2      293.39      267.27      8.18 o 
  -8   8   2       27.06       32.20      4.08 o 
  -7   8   2       37.96       40.69      4.36 o 
  -6   8   2        1.52        2.86      3.01 o 
  -5   8   2        7.08        5.74      3.66 o 
  -4   8   2      199.80      183.46      8.53 o 
  -3   8   2      218.10      223.22      8.59 o 
  -2   8   2       56.49       56.37      5.63 o 
  -1   8   2      155.42      150.10      7.84 o 
   0   8   2       75.58       85.68      8.32 o 
   1   8   2       78.68       74.25      6.08 o 
   2   8   2        6.41        1.21      3.92 o 
   3   8   2      262.50      267.59     10.10 o 
   4   8   2       10.05       11.14      5.30 o 
   5   8   2      208.32      195.24      8.87 o 
   6   8   2       77.45       72.62      7.44 o 
   7   8   2      132.79      124.31      9.26 o 
   8   8   2       58.18       58.93      7.18 o 
   9   8   2      180.38      173.66     12.09 o 
  10   8   2       19.03       24.34      5.15 o 
  11   8   2      103.31      116.61      7.96 o 
  12   8   2        2.75        5.33      4.47 o 
  13   8   2        0.24        2.49      4.81 o 
  14   8   2       11.58       13.23      5.17 o 
  15   8   2        1.70        1.16      6.65 o 
  16   8   2       53.50       55.68      7.02 o 
  17   8   2       12.17        9.39      5.35 o 
  18   8   2       15.80       16.89      5.95 o 
  19   8   2        4.72       14.95      6.13 o 
  20   8   2        0.00       -4.38      5.50 o 
  21   8   2        0.03       -1.16      5.90 o 
  22   8   2        0.26       13.88      8.00 o 
 -22   9   2        4.41       18.02      9.24 o 
 -21   9   2       15.38       35.57     10.72 o 
 -20   9   2       27.58       46.64     10.58 o 
 -19   9   2        7.84       11.39      9.02 o 
 -18   9   2       17.87       18.58      8.96 o 
 -17   9   2       45.68       42.73      8.48 o 
 -16   9   2      100.51       96.37     12.57 o 
 -15   9   2        2.02      -10.60      7.07 o 
 -14   9   2        1.28        6.10      7.80 o 
 -13   9   2       14.24        3.85      7.33 o 
 -12   9   2       73.39       95.54     12.01 o 
 -11   9   2       57.49       50.45      7.57 o 
 -10   9   2       56.22       66.35      7.82 o 
  -9   9   2        5.99       15.40      7.58 o 
  -8   9   2      142.48      147.74      8.57 o 
  -7   9   2      943.67      926.78     19.80 o 
  -6   9   2      480.49      463.09     14.20 o 
  -5   9   2      452.06      419.42     13.31 o 
  -4   9   2       88.55       87.69      7.32 o 
  -3   9   2     1505.44     1552.68     26.18 o 
  -2   9   2       98.66       99.07      7.63 o 
  -1   9   2      362.14      338.75     12.21 o 
   0   9   2       96.02       90.69      7.27 o 
   1   9   2      240.11      235.74     10.34 o 
   2   9   2       77.91       74.29      8.36 o 
   3   9   2       38.71       46.33      5.88 o 
   4   9   2      112.11      106.43      7.59 o 
   5   9   2       13.88       12.18      5.72 o 
   6   9   2        4.83       -0.70      4.70 o 
   7   9   2       20.46       16.49      5.92 o 
   8   9   2       65.58       58.01      7.61 o 
   9   9   2      411.36      343.74     15.10 o 
  10   9   2      122.73      102.27      9.46 o 
  11   9   2       99.05       73.27      8.54 o 
  12   9   2      164.90      141.26     10.70 o 
  13   9   2       21.67       37.82      7.42 o 
  14   9   2        0.32        3.90      5.52 o 
  15   9   2        6.08       10.79      6.06 o 
  16   9   2       87.91       99.30     12.08 o 
  17   9   2        0.02       -8.46      5.64 o 
  18   9   2        1.42       12.00     10.40 o 
  19   9   2        0.35        1.61      6.19 o 
  20   9   2        0.53        8.70      7.06 o 
 -20  10   2       19.06       23.17     17.38 o 
 -19  10   2        0.74        1.88      9.26 o 
 -18  10   2        9.03        7.50      9.07 o 
 -17  10   2       21.21       21.18      9.74 o 
 -16  10   2       40.99       47.35     10.87 o 
 -15  10   2       89.01       84.80     12.85 o 
 -14  10   2       10.67        7.70      8.13 o 
 -13  10   2        0.11        5.87      9.01 o 
 -12  10   2        0.60       10.65      9.00 o 
 -11  10   2      169.46      172.07     11.77 o 
 -10  10   2      193.47      192.20     15.43 o 
  -9  10   2        0.03       -2.04      5.70 o 
  -8  10   2       63.91       67.50     10.35 o 
  -7  10   2        0.84       10.24      5.27 o 
  -6  10   2      155.47      153.59      9.51 o 
  -5  10   2       26.02       31.34      6.01 o 
  -4  10   2     1080.53     1092.78     20.14 o 
  -3  10   2        0.03        9.79      5.23 o 
  -2  10   2       10.32       14.91      5.50 o 
  -1  10   2       54.74       61.27      6.98 o 
   0  10   2       31.26       29.13      5.78 o 
   1  10   2        0.51       -6.27      4.58 o 
   2  10   2       43.50       49.89      6.29 o 
   3  10   2       38.31       47.00      6.28 o 
   4  10   2       71.62       61.70      8.00 o 
   5  10   2        2.55       13.17      5.24 o 
   6  10   2       19.70       16.64      5.59 o 
   7  10   2        3.19       -5.13      6.59 o 
   8  10   2       41.37       39.90      7.27 o 
   9  10   2       40.56       44.79      8.31 o 
  10  10   2        7.79        6.42      5.53 o 
  11  10   2        4.92       -1.43      5.55 o 
  12  10   2        5.15       -1.47      5.69 o 
  13  10   2        7.62        3.77      5.92 o 
  14  10   2       11.79        7.83      7.49 o 
  15  10   2        0.85       -4.66      6.95 o 
  16  10   2       28.06       22.21      7.46 o 
  17  10   2        3.43       10.04      6.79 o 
  18  10   2        5.01       10.26      7.13 o 
  19  10   2       11.54       16.32      7.74 o 
 -18  11   2        3.11       17.77     10.08 o 
 -17  11   2       10.05       16.36      9.94 o 
 -16  11   2        0.03        8.52      9.85 o 
 -15  11   2        0.88        3.61      8.88 o 
 -14  11   2        3.06        3.25      9.28 o 
 -13  11   2        0.15        3.38      9.09 o 
 -12  11   2        5.45        0.13      8.93 o 
 -11  11   2        0.26        9.17      9.31 o 
 -10  11   2        3.37        1.55      6.60 o 
  -9  11   2        6.63       10.61      8.31 o 
  -8  11   2       56.92       68.63      8.72 o 
  -7  11   2        2.60       -0.75      6.05 o 
  -6  11   2      330.19      313.90     13.11 o 
  -5  11   2       48.80       46.80      5.88 o 
  -4  11   2        4.34        5.41      9.02 o 
  -3  11   2        1.28        6.67      6.27 o 
  -2  11   2      387.76      382.01     14.31 o 
  -1  11   2      171.75      165.38     10.09 o 
   0  11   2        0.65       -3.05      4.63 o 
   1  11   2        4.32       13.63      5.27 o 
   2  11   2        0.75        8.35      5.22 o 
   3  11   2       13.26        8.61      5.73 o 
   4  11   2       41.69       39.55      7.57 o 
   5  11   2      115.19      120.28     10.35 o 
   6  11   2      103.05       89.90      9.53 o 
   7  11   2      119.92       99.52     16.26 o 
   8  11   2       14.18       12.63      6.35 o 
   9  11   2       20.14       28.07      7.16 o 
  10  11   2       17.34       10.17      6.75 o 
  11  11   2        9.17        3.74      6.29 o 
  12  11   2        5.15        3.37      6.60 o 
  13  11   2        0.15       -8.82      5.88 o 
  14  11   2        0.00       -1.32      7.17 o 
  15  11   2       13.20       17.51      6.99 o 
  16  11   2        3.13        4.75     12.53 o 
 -15  12   2        1.59       -4.96      8.66 o 
 -14  12   2        1.02       -7.51      8.47 o 
 -13  12   2        0.19        8.35      9.29 o 
 -12  12   2       38.84       37.49     10.27 o 
 -11  12   2       12.43       15.55      9.59 o 
 -10  12   2       19.92       12.00     24.14 o 
  -9  12   2       16.01       20.73      7.42 o 
  -8  12   2       59.44       66.25      8.91 o 
  -7  12   2        3.02        8.80      5.70 o 
  -6  12   2       52.29       57.11      7.02 o 
  -5  12   2       11.33       16.82      8.47 o 
  -4  12   2        1.82        2.27      9.06 o 
  -3  12   2      108.58      106.65      9.41 o 
  -2  12   2       71.95       76.90      8.07 o 
  -1  12   2      209.69      202.04     11.38 o 
   0  12   2        5.50        8.78      5.75 o 
   1  12   2       92.43      119.61     10.49 o 
   2  12   2        5.86       15.83      6.35 o 
   3  12   2        0.08       -5.14     11.79 o 
   4  12   2       25.20        9.85      6.81 o 
   5  12   2        0.58       -7.76      6.24 o 
   6  12   2       16.34       15.63      6.69 o 
   7  12   2        7.36        6.43      6.51 o 
   8  12   2       17.68       11.95      6.62 o 
   9  12   2       25.06       36.06      8.06 o 
  10  12   2        2.99       -1.42      6.46 o 
  11  12   2       36.36       48.31      8.69 o 
  12  12   2        2.43        3.89      6.48 o 
  13  12   2        0.11       -9.61      6.40 o 
 -11  13   2        4.98        9.41     10.14 o 
 -10  13   2       10.36        4.40     10.11 o 
  -9  13   2        1.14       -4.37      7.35 o 
  -8  13   2       12.26        6.87      9.61 o 
  -7  13   2        3.38        8.87     17.80 o 
  -6  13   2        4.17       15.18      7.76 o 
  -5  13   2        0.81       11.57     11.00 o 
  -4  13   2       35.01       24.72      8.47 o 
  -3  13   2        0.27       -3.98      5.84 o 
  -2  13   2       11.34       -0.62      5.74 o 
  -1  13   2        0.03        2.20      5.78 o 
   0  13   2        3.21        7.10      6.22 o 
   1  13   2        1.27        0.66      6.06 o 
   2  13   2        0.05        0.11      6.33 o 
   3  13   2       26.56       41.86      8.14 o 
   4  13   2        0.44       -8.84      7.16 o 
   5  13   2        7.49        9.05      6.47 o 
   6  13   2        3.60        7.94      7.01 o 
   7  13   2       30.26       22.41      7.37 o 
   8  13   2       74.40       83.29     10.71 o 
   9  13   2        0.41       -9.48      6.81 o 
  -1  14   2        8.75       10.48      8.14 o 
 -28   1   3        0.34       -0.87     16.23 o 
 -27   1   3        1.78        4.90     10.53 o 
 -26   1   3        0.51       -2.02      9.47 o 
 -25   1   3       13.35       21.96     11.53 o 
 -24   1   3        7.14       -1.08     17.32 o 
 -23   1   3       17.29       26.31     10.57 o 
 -22   1   3      155.33      150.96     15.99 o 
 -21   1   3       88.35       91.39      9.21 o 
 -20   1   3        5.24        4.87      5.47 o 
 -19   1   3      100.48      113.49      7.67 o 
 -18   1   3      180.69      182.26      9.01 o 
 -17   1   3       11.13       12.05      4.18 o 
 -16   1   3       42.39       32.12      4.64 o 
 -15   1   3      368.76      361.13     11.22 o 
 -14   1   3       28.11       24.74      3.87 o 
 -13   1   3       27.71       22.87      3.54 o 
 -12   1   3       80.61       76.63      3.98 o 
 -11   1   3      144.36      155.70      8.02 o 
 -10   1   3       12.53        8.15      2.20 o 
  -9   1   3      859.14      936.17     12.07 o 
  -8   1   3      150.82      165.13      6.55 o 
  -7   1   3      975.59     1013.41     12.72 o 
  -6   1   3      149.52      160.76      4.73 o 
  -5   1   3     9343.72     9770.64     62.76 o 
  -4   1   3      861.37      832.29     10.19 o 
  -3   1   3      534.72      530.46      7.46 o 
  -2   1   3      319.04      288.48      5.62 o 
  -1   1   3      446.28      431.10      7.01 o 
   0   1   3      417.42      391.55      6.81 o 
   1   1   3     1529.12     1409.67     14.13 o 
   2   1   3       59.23       68.96      3.40 o 
   3   1   3      375.63      371.34      6.99 o 
   4   1   3       87.28       91.50      3.93 o 
   5   1   3     1769.65     1773.04     17.24 o 
   6   1   3     6121.43     6179.53     42.06 o 
   7   1   3      298.64      324.64      7.93 o 
   8   1   3      100.35      113.79      4.56 o 
   9   1   3      512.81      505.66      9.15 o 
  10   1   3      520.13      499.81      9.18 o 
  11   1   3       72.26       68.32      4.14 o 
  12   1   3      101.76      100.00      5.56 o 
  13   1   3        0.81        2.49      4.39 o 
  14   1   3      352.29      329.12     10.02 o 
  15   1   3        7.10        5.09      5.54 o 
  16   1   3      117.04      109.75      8.89 o 
  17   1   3       26.85       16.82      6.13 o 
  18   1   3       58.12       58.74     12.58 o 
  19   1   3        6.49        8.77      6.15 o 
  20   1   3       23.45       34.78      6.89 o 
  21   1   3       34.50       45.49      7.51 o 
  22   1   3        2.80       12.62      6.15 o 
  23   1   3       14.29       20.91      7.23 o 
  24   1   3        6.70        8.71      6.13 o 
  25   1   3       17.47       25.57     13.43 o 
  26   1   3       53.18       71.48      8.99 o 
 -28   2   3        8.83       23.54     13.64 o 
 -27   2   3        2.94        5.72      8.61 o 
 -26   2   3       17.60       42.84     11.78 o 
 -25   2   3       34.22       46.24     11.26 o 
 -24   2   3       57.18       63.86     12.76 o 
 -23   2   3       51.67       56.24     15.27 o 
 -22   2   3       78.48       70.41      8.68 o 
 -21   2   3       59.28       56.21      7.76 o 
 -20   2   3       54.28       44.84      7.40 o 
 -19   2   3      156.17      135.55     10.44 o 
 -18   2   3       63.17       60.06      6.03 o 
 -17   2   3      286.07      268.75     10.36 o 
 -16   2   3       62.16       60.54      5.22 o 
 -15   2   3       15.71       14.42      3.82 o 
 -14   2   3      253.96      251.32      9.18 o 
 -13   2   3        2.12        3.02      2.43 o 
 -12   2   3      148.72      144.03      5.39 o 
 -11   2   3      491.85      481.81      9.32 o 
 -10   2   3      126.17      164.39      5.46 o 
  -9   2   3     3680.14     3832.29     32.03 o 
  -8   2   3      147.73      126.46      4.63 o 
  -7   2   3     2149.47     2143.78     17.64 o 
  -6   2   3     6526.58     6729.59     41.88 o 
  -5   2   3      712.05      664.97     14.28 o 
  -4   2   3        0.14       -0.71      1.80 o 
  -3   2   3       38.49       39.61      3.18 o 
  -2   2   3      304.44      308.06      6.08 o 
  -1   2   3     2812.83     2847.90     22.26 o 
   0   2   3     1220.70     1163.61     12.66 o 
   1   2   3     1268.21     1211.72     13.14 o 
   2   2   3      910.34      915.10     11.30 o 
   3   2   3      592.86      584.89      8.95 o 
   4   2   3     1761.81     1696.91     18.14 o 
   5   2   3     1577.15     1532.73     15.97 o 
   6   2   3     1614.67     1533.48     16.17 o 
   7   2   3      135.66      145.43      4.99 o 
   8   2   3     2769.79     2715.81     23.83 o 
   9   2   3      574.21      542.61      9.46 o 
  10   2   3      512.28      519.54      9.30 o 
  11   2   3      452.26      429.75     10.79 o 
  12   2   3       26.86       24.85      4.28 o 
  13   2   3      260.21      232.21      8.59 o 
  14   2   3      106.50      104.58      6.64 o 
  15   2   3        2.70        5.53      4.08 o 
  16   2   3      374.25      377.81     13.66 o 
  17   2   3       29.00       26.33      6.43 o 
  18   2   3       17.31       18.13      6.13 o 
  19   2   3      206.47      202.53     11.26 o 
  20   2   3       62.11       65.85      7.71 o 
  21   2   3      139.45      109.95      9.40 o 
  22   2   3        0.31        1.68      5.44 o 
  23   2   3       12.13       21.42      6.47 o 
  24   2   3        3.75        5.59      6.01 o 
  25   2   3       21.53       35.41      7.19 o 
  26   2   3        0.59       13.56      7.33 o 
 -27   3   3       15.04       46.39     12.21 o 
 -26   3   3       10.12       30.25     10.19 o 
 -25   3   3        2.20       13.67      9.54 o 
 -24   3   3      152.27      181.82     20.58 o 
 -23   3   3       36.25       55.29      8.96 o 
 -22   3   3        1.02        6.22      5.88 o 
 -21   3   3       23.28       39.26      7.14 o 
 -20   3   3       21.34        5.31      5.53 o 
 -19   3   3       16.42       12.53      5.87 o 
 -18   3   3      340.20      330.82     18.24 o 
 -17   3   3      262.69      262.72     10.28 o 
 -16   3   3        1.00        1.36      3.74 o 
 -15   3   3        5.60        3.73      4.65 o 
 -14   3   3        0.44        3.09      2.74 o 
 -13   3   3       37.95       38.97      5.21 o 
 -12   3   3        7.25        6.02      2.71 o 
 -11   3   3       20.67       17.81      2.84 o 
 -10   3   3     1646.55     1744.14     16.58 o 
  -9   3   3        0.51       -2.13      1.73 o 
  -8   3   3      720.14      733.84      9.71 o 
  -7   3   3      366.58      403.16      7.10 o 
  -6   3   3     1079.09     1133.30     12.57 o 
  -5   3   3       84.01       92.71      3.75 o 
  -4   3   3      352.36      346.57      6.31 o 
  -3   3   3      571.90      553.55      8.50 o 
  -2   3   3      331.42      322.10      6.52 o 
  -1   3   3      234.72      193.72      5.15 o 
   0   3   3      223.61      218.21      7.11 o 
   1   3   3     3644.25     3820.34     28.35 o 
   2   3   3       77.16       69.76      3.56 o 
   3   3   3     2346.73     2373.24     20.81 o 
   4   3   3      714.84      689.38     10.19 o 
   5   3   3      721.97      689.38     10.28 o 
   6   3   3      255.46      243.72      6.27 o 
   7   3   3       49.63       49.83      3.29 o 
   8   3   3        0.37        8.14      4.20 o 
   9   3   3      294.51      280.10      7.33 o 
  10   3   3       71.37       68.72      5.06 o 
  11   3   3      787.05      775.82     14.87 o 
  12   3   3      142.17      140.30      7.13 o 
  13   3   3        9.67       12.92      4.56 o 
  14   3   3       33.03       21.77      4.81 o 
  15   3   3      341.94      309.38     10.71 o 
  16   3   3      131.53      124.23      7.68 o 
  17   3   3      216.42      197.11      9.25 o 
  18   3   3        0.28        5.54      5.34 o 
  19   3   3        5.32       11.65      5.49 o 
  20   3   3      104.55      115.33      9.27 o 
  21   3   3      124.68      122.17      9.75 o 
  22   3   3        5.86       13.47      6.09 o 
  23   3   3        0.49        0.33      5.60 o 
  24   3   3       34.65       49.24      7.88 o 
  25   3   3       35.76       50.13     12.91 o 
 -27   4   3        1.11        0.38     10.24 o 
 -26   4   3       12.51        4.98     10.37 o 
 -25   4   3        0.23       15.46      9.69 o 
 -24   4   3        0.04       11.53      6.49 o 
 -23   4   3       41.59       42.23      8.68 o 
 -22   4   3        0.33       -8.21      5.99 o 
 -21   4   3       14.24        4.08      6.13 o 
 -20   4   3       14.07       19.95      6.42 o 
 -19   4   3        1.63        0.79      5.27 o 
 -18   4   3       87.08       76.26      8.67 o 
 -17   4   3        0.64        0.30      5.20 o 
 -16   4   3      379.76      366.31     15.33 o 
 -15   4   3       48.16       42.97      5.01 o 
 -14   4   3      100.61       93.60      5.37 o 
 -13   4   3       86.10       89.16      6.48 o 
 -12   4   3      302.20      320.96      8.75 o 
 -11   4   3      125.48      134.12      5.77 o 
 -10   4   3      251.77      249.43      7.37 o 
  -9   4   3        8.25        3.46      2.03 o 
  -8   4   3        5.34        5.45      2.09 o 
  -7   4   3       34.04       28.53      2.70 o 
  -6   4   3      191.33      205.11      5.87 o 
  -5   4   3        7.50        7.31      2.13 o 
  -4   4   3      788.00      826.64     11.22 o 
  -3   4   3      300.99      313.64      6.85 o 
  -2   4   3      824.87      854.30     11.45 o 
  -1   4   3      493.10      516.73      8.81 o 
   0   4   3      291.60      322.97      7.03 o 
   1   4   3      498.91      497.28      8.71 o 
   2   4   3      447.01      399.81      7.88 o 
   3   4   3      125.13      138.65      4.94 o 
   4   4   3      821.23      830.59     11.62 o 
   5   4   3     1069.14     1078.70     13.64 o 
   6   4   3      308.64      301.02      7.07 o 
   7   4   3       10.64       10.37      2.27 o 
   8   4   3      193.20      178.66      5.51 o 
   9   4   3       73.69       72.63      5.28 o 
  10   4   3      104.03      108.63      6.21 o 
  11   4   3      165.87      148.44      7.27 o 
  12   4   3       36.76       32.35      4.94 o 
  13   4   3       82.39       86.90      6.78 o 
  14   4   3      403.90      393.47     12.12 o 
  15   4   3      258.25      260.54     10.38 o 
  16   4   3        0.00       -3.55      4.97 o 
  17   4   3       71.20       62.35      6.54 o 
  18   4   3        0.45       -6.47      4.31 o 
  19   4   3        5.82        2.56      8.67 o 
  20   4   3       49.06       59.09      8.68 o 
  21   4   3        8.90       13.44      6.23 o 
  22   4   3        6.83        5.73      5.66 o 
  23   4   3        0.01        7.16      6.35 o 
  24   4   3       29.24       44.58      7.44 o 
  25   4   3        0.00        3.17      5.88 o 
 -26   5   3       52.28       71.45     19.31 o 
 -25   5   3       29.76       33.31     15.33 o 
 -24   5   3        4.66        8.74     14.06 o 
 -23   5   3       22.57       24.60      8.89 o 
 -22   5   3        0.43      -10.07      7.60 o 
 -21   5   3       11.62       -1.16      6.63 o 
 -20   5   3        3.69        2.53      6.63 o 
 -19   5   3       69.90       67.34      8.53 o 
 -18   5   3       62.83       63.45      8.34 o 
 -17   5   3       23.73       27.43      6.14 o 
 -16   5   3      143.71      139.13     10.26 o 
 -15   5   3       15.91        9.93      4.57 o 
 -14   5   3       12.98       18.71      3.74 o 
 -13   5   3      350.92      340.03      9.62 o 
 -12   5   3      324.57      318.70      9.16 o 
 -11   5   3      141.59      144.89      6.19 o 
 -10   5   3       93.88       97.82      4.46 o 
  -9   5   3       52.91       53.00      3.49 o 
  -8   5   3       60.48       65.40      3.89 o 
  -7   5   3      388.90      383.34      7.99 o 
  -6   5   3        0.39       -1.52      2.00 o 
  -5   5   3       42.45       45.31      3.22 o 
  -4   5   3      230.96      220.30      6.11 o 
  -3   5   3      249.73      273.59      6.69 o 
  -2   5   3       37.31       44.89      3.37 o 
  -1   5   3      200.55      200.14      5.93 o 
   0   5   3       40.82       41.42      3.38 o 
   1   5   3       45.34       47.28      3.50 o 
   2   5   3        4.91        5.48      2.37 o 
   3   5   3       88.50       77.10      4.13 o 
   4   5   3       46.37       61.54      3.81 o 
   5   5   3       28.15       23.51      3.33 o 
   6   5   3      104.02      116.67      4.78 o 
   7   5   3       86.54       86.94      4.37 o 
   8   5   3        8.29        3.64      3.63 o 
   9   5   3      373.85      374.56     10.56 o 
  10   5   3       79.45       77.22      5.80 o 
  11   5   3       26.69       32.43      4.83 o 
  12   5   3      484.31      455.99     12.60 o 
  13   5   3      147.13      160.82      8.83 o 
  14   5   3      494.16      464.86     13.37 o 
  15   5   3      110.78      101.26      7.47 o 
  16   5   3       42.67       39.54      5.78 o 
  17   5   3       24.85       24.65      5.35 o 
  18   5   3      106.00      108.43      7.97 o 
  19   5   3       26.25       36.17      6.07 o 
  20   5   3       70.76       82.49      8.69 o 
  21   5   3        6.52        3.82     11.25 o 
  22   5   3        0.00        3.02      5.82 o 
  23   5   3       52.81       65.46      8.36 o 
  24   5   3        0.08        5.39      7.33 o 
 -25   6   3      150.13      146.81     21.78 o 
 -24   6   3        6.90        6.69      8.49 o 
 -23   6   3       30.46       45.46     16.90 o 
 -22   6   3        3.69       -1.43      8.57 o 
 -21   6   3        7.00        1.62      7.55 o 
 -20   6   3       19.37       32.67      9.17 o 
 -19   6   3       81.77       81.91     11.32 o 
 -18   6   3      161.72      126.40     13.42 o 
 -17   6   3       76.15       79.45     14.54 o 
 -16   6   3       56.74       52.10      9.80 o 
 -15   6   3       10.95        4.39      5.35 o 
 -14   6   3      373.63      361.50     14.16 o 
 -13   6   3      187.17      180.44      8.48 o 
 -12   6   3      974.11      963.01     18.73 o 
 -11   6   3      469.58      454.85     12.63 o 
 -10   6   3        1.39        0.56      2.87 o 
  -9   6   3       10.31       15.11      2.89 o 
  -8   6   3      254.31      244.31      6.88 o 
  -7   6   3       21.87       25.17      3.04 o 
  -6   6   3       24.10       27.08      3.05 o 
  -5   6   3        7.43        3.55      2.53 o 
  -4   6   3       53.95       53.09      3.80 o 
  -3   6   3     1080.13     1160.39     14.74 o 
  -2   6   3       69.15       74.83      4.23 o 
  -1   6   3      123.09      126.55      5.12 o 
   0   6   3     1930.95     2162.64     21.51 o 
   1   6   3      368.78      400.91      8.68 o 
   2   6   3       49.01       45.95      3.70 o 
   3   6   3        0.22        2.52      2.32 o 
   4   6   3       64.12       65.18      4.17 o 
   5   6   3      128.51      133.75      5.48 o 
   6   6   3       65.31       70.21      4.41 o 
   7   6   3       66.03       69.68      5.29 o 
   8   6   3       82.79       94.03      6.11 o 
   9   6   3        0.07        7.83      4.16 o 
  10   6   3      100.05      102.23      6.65 o 
  11   6   3        7.03        4.64      4.93 o 
  12   6   3       33.64       43.32      6.07 o 
  13   6   3      806.91      787.42     17.10 o 
  14   6   3      116.67      103.97      7.37 o 
  15   6   3        0.79        1.62      5.29 o 
  16   6   3       14.15       16.42      6.28 o 
  17   6   3       44.45       57.02      7.03 o 
  18   6   3       45.77       29.90      6.34 o 
  19   6   3       21.82       26.22      6.60 o 
  20   6   3        0.13       10.09      5.91 o 
  21   6   3        6.86        7.24      6.44 o 
  22   6   3        6.75       17.10      7.06 o 
  23   6   3        0.16        3.72      6.64 o 
 -24   7   3        4.53       14.29      9.64 o 
 -23   7   3       28.83       40.35     14.12 o 
 -22   7   3        0.04       19.80     14.30 o 
 -21   7   3        0.48        0.84      7.94 o 
 -20   7   3        7.64        6.44     13.16 o 
 -19   7   3       13.29       22.86      8.98 o 
 -18   7   3      130.71      121.93     13.15 o 
 -17   7   3       30.62       33.55      9.73 o 
 -16   7   3       27.18       27.12     10.90 o 
 -15   7   3      148.79      117.20      9.41 o 
 -14   7   3       40.87       50.44      7.29 o 
 -13   7   3       50.43       76.47     12.16 o 
 -12   7   3       21.46       14.75      6.12 o 
 -11   7   3       20.39       21.13      4.55 o 
 -10   7   3        4.15        7.84      7.14 o 
  -9   7   3       35.73       43.39      4.49 o 
  -8   7   3        1.97        0.67      3.15 o 
  -7   7   3      102.69       96.84      5.67 o 
  -6   7   3       18.31       19.26      3.16 o 
  -5   7   3       26.72       20.09      3.72 o 
  -4   7   3      517.37      540.99     11.94 o 
  -3   7   3      119.55      135.90      6.41 o 
  -2   7   3       89.43       90.59      5.39 o 
  -1   7   3      188.17      205.98      7.43 o 
   0   7   3      200.69      210.23      7.58 o 
   1   7   3      105.14      114.27      7.07 o 
   2   7   3       51.26       43.44      3.86 o 
   3   7   3       71.05       79.77      4.71 o 
   4   7   3       97.33       99.96      5.20 o 
   5   7   3       52.79       56.71      4.45 o 
   6   7   3       31.90       35.93      5.39 o 
   7   7   3      312.21      308.94     10.99 o 
   8   7   3       23.75       17.75      4.62 o 
   9   7   3       22.03       22.54      4.88 o 
  10   7   3       17.20       17.41      4.72 o 
  11   7   3       25.79       23.24      5.61 o 
  12   7   3      413.77      393.89     13.84 o 
  13   7   3       11.48       17.19      5.81 o 
  14   7   3      514.25      454.07     16.41 o 
  15   7   3       55.08       64.70      7.30 o 
  16   7   3       10.45       14.99      5.66 o 
  17   7   3       25.61       42.14      6.91 o 
  18   7   3       29.26       24.31      6.27 o 
  19   7   3        2.05        5.13      5.78 o 
  20   7   3        1.37       -8.33      6.67 o 
  21   7   3       31.49       30.54      6.93 o 
  22   7   3        4.93       10.06      6.70 o 
 -23   8   3        3.19       21.64      9.33 o 
 -22   8   3        1.38       22.25      9.37 o 
 -21   8   3        0.24       16.39      8.98 o 
 -20   8   3        6.02        6.72      8.14 o 
 -19   8   3        0.84       -7.12      6.91 o 
 -18   8   3        0.00        9.84      8.04 o 
 -17   8   3        3.78       -3.78      9.59 o 
 -16   8   3        5.52        4.66      6.26 o 
 -15   8   3        9.48       11.95      6.44 o 
 -14   8   3      166.95      162.62     11.15 o 
 -13   8   3      137.32      122.93     10.09 o 
 -12   8   3        7.60        7.35      5.96 o 
 -11   8   3        1.09       -2.69      3.95 o 
 -10   8   3      156.58      148.57      9.25 o 
  -9   8   3      176.40      173.92      7.76 o 
  -8   8   3      479.68      448.91     11.75 o 
  -7   8   3        0.23       -4.99      3.33 o 
  -6   8   3      130.46      122.98      6.85 o 
  -5   8   3      443.36      437.93     12.97 o 
  -4   8   3      922.61      943.74     19.01 o 
  -3   8   3      255.23      245.22     10.06 o 
  -2   8   3      569.13      574.00     14.75 o 
  -1   8   3       11.62       12.41      4.42 o 
   0   8   3        7.97        5.01      5.00 o 
   1   8   3      171.78      178.83      8.73 o 
   2   8   3        0.70        4.27      3.84 o 
   3   8   3      126.85      127.74      7.77 o 
   4   8   3        3.62        6.77      4.80 o 
   5   8   3      193.18      175.81     10.42 o 
   6   8   3       80.35       74.04     10.74 o 
   7   8   3      108.75       94.46     11.47 o 
   8   8   3       41.80       47.33      7.14 o 
   9   8   3        1.65       -1.19      4.89 o 
  10   8   3       10.73       12.77      5.90 o 
  11   8   3        2.46        4.33      4.42 o 
  12   8   3      276.44      239.80     13.54 o 
  13   8   3       49.69       49.79      6.45 o 
  14   8   3       27.87       25.51      5.96 o 
  15   8   3       14.53       21.30      5.85 o 
  16   8   3        2.14       -4.72      4.74 o 
  17   8   3        0.04        5.55      5.57 o 
  18   8   3        1.01        7.07      5.56 o 
  19   8   3        3.35        2.25      5.81 o 
  20   8   3       34.29       28.57      7.23 o 
  21   8   3        2.72        2.19      6.00 o 
 -21   9   3        1.73       -3.35     31.86 o 
 -20   9   3       36.15       20.58     10.62 o 
 -19   9   3        2.52       -4.12      7.84 o 
 -18   9   3        4.31        7.72      7.89 o 
 -17   9   3        2.49        7.86      8.38 o 
 -16   9   3        2.46       11.22      6.86 o 
 -15   9   3       10.98       10.58      8.23 o 
 -14   9   3       77.74       80.08     15.21 o 
 -13   9   3       42.89       51.71     10.33 o 
 -12   9   3      123.89       99.15     18.53 o 
 -11   9   3       13.86       15.50      8.63 o 
 -10   9   3        0.47        8.57      5.40 o 
  -9   9   3        5.14       16.42      4.79 o 
  -8   9   3        5.34        7.09      4.86 o 
  -7   9   3       81.20       78.67      7.14 o 
  -6   9   3       65.82       68.27      6.96 o 
  -5   9   3        8.57        8.60      4.93 o 
  -4   9   3       11.45       17.45      5.35 o 
  -3   9   3        4.32       14.44      5.75 o 
  -2   9   3       40.99       38.58      5.83 o 
  -1   9   3        4.40       -1.05      4.14 o 
   0   9   3        7.63       12.22      4.77 o 
   1   9   3       10.73        5.79      4.31 o 
   2   9   3       80.36       78.31      7.04 o 
   3   9   3      124.90      128.41      8.28 o 
   4   9   3      177.05      203.67     11.86 o 
   5   9   3        0.49       -6.99      4.92 o 
   6   9   3       22.24       22.39      6.18 o 
   7   9   3      167.00      160.42     25.72 o 
   8   9   3        0.79        8.69     13.09 o 
   9   9   3      522.06      454.29     17.66 o 
  10   9   3       24.93       25.13      6.31 o 
  11   9   3        5.84        6.49      5.44 o 
  12   9   3        7.41       -0.43      5.37 o 
  13   9   3       17.91       13.86      6.57 o 
  14   9   3        1.18       -7.39      4.92 o 
  15   9   3        2.66        5.81      6.34 o 
  16   9   3       21.91       15.40      7.53 o 
  17   9   3        1.56        2.36      6.29 o 
  18   9   3       11.10       17.03      6.93 o 
  19   9   3        7.21       12.26      7.20 o 
 -19  10   3       15.26       22.45     14.72 o 
 -18  10   3        4.35       21.72     13.52 o 
 -17  10   3       14.29       31.14     15.93 o 
 -16  10   3        0.15      -10.86      7.48 o 
 -15  10   3       19.71       16.67      9.36 o 
 -14  10   3        0.74        6.02      8.64 o 
 -13  10   3       11.88       -4.44     12.85 o 
 -12  10   3       84.48      101.06     12.76 o 
 -11  10   3      266.43      269.29     32.04 o 
 -10  10   3       31.82       41.10      7.41 o 
  -9  10   3      222.62      235.65     20.78 o 
  -8  10   3      304.46      299.98     12.47 o 
  -7  10   3       10.03       18.96      5.93 o 
  -6  10   3     1806.09     1847.17     30.45 o 
  -5  10   3      505.98      519.13     16.12 o 
  -4  10   3       79.31       92.92      7.97 o 
  -3  10   3      372.03      351.31     13.30 o 
  -2  10   3       72.46       76.11      7.24 o 
  -1  10   3       12.68       10.27      5.02 o 
   0  10   3       46.32       42.09      5.98 o 
   1  10   3        0.01       -6.38      4.25 o 
   2  10   3        5.38        7.87      5.04 o 
   3  10   3        5.96        3.88      6.86 o 
   4  10   3        2.62        3.82      6.58 o 
   5  10   3       73.98       53.10      8.04 o 
   6  10   3      179.26      174.73     11.94 o 
   7  10   3      299.93      274.81     14.42 o 
   8  10   3      119.85       99.81      9.94 o 
   9  10   3       76.21       58.43      8.01 o 
  10  10   3       16.27       14.77      6.21 o 
  11  10   3       60.99       51.38      8.14 o 
  12  10   3       57.49       61.60      8.65 o 
  13  10   3        4.82        1.03      5.91 o 
  14  10   3        1.79       -6.56     11.25 o 
  15  10   3       22.61       34.37      9.59 o 
  16  10   3       29.71       34.74      8.51 o 
  17  10   3        2.00       -2.89      6.94 o 
 -17  11   3        7.83       19.07     14.12 o 
 -16  11   3       15.01       15.94      9.05 o 
 -15  11   3        0.00      -16.16     12.31 o 
 -14  11   3        0.49        6.56      8.82 o 
 -13  11   3        0.02        6.53     14.66 o 
 -12  11   3       15.21        0.34      7.99 o 
 -11  11   3        8.82       12.78      9.19 o 
 -10  11   3        3.20       20.04     19.43 o 
  -9  11   3       75.51       82.49     11.78 o 
  -8  11   3        0.53       13.69      6.68 o 
  -7  11   3      465.60      437.78     15.39 o 
  -6  11   3       16.26       21.61      6.18 o 
  -5  11   3      116.84      127.80      9.04 o 
  -4  11   3      174.71      166.49     10.26 o 
  -3  11   3       84.27      100.66      9.17 o 
  -2  11   3       11.99       11.27      5.30 o 
  -1  11   3       58.91       63.62      7.84 o 
   0  11   3        5.01       14.54      5.20 o 
   1  11   3       37.41       31.10      6.96 o 
   2  11   3        7.01        9.02      5.87 o 
   3  11   3        2.18       -6.33      5.40 o 
   4  11   3       33.13       35.20      8.52 o 
   5  11   3        6.95        8.33      6.18 o 
   6  11   3       26.44        8.29      6.45 o 
   7  11   3       33.54       22.02      6.74 o 
   8  11   3       11.97       15.06      6.30 o 
   9  11   3        7.16        7.12      8.82 o 
  10  11   3       11.35       14.42      6.23 o 
  11  11   3       15.97       16.11      6.60 o 
  12  11   3        7.45        9.09      6.41 o 
  13  11   3       66.09       69.48      9.91 o 
  14  11   3       19.92       39.90      8.27 o 
  15  11   3       27.94       27.99      8.26 o 
 -14  12   3        0.45        9.51      9.31 o 
 -13  12   3        7.18        7.19      8.74 o 
 -12  12   3        0.96        0.48     13.88 o 
 -11  12   3        4.78        2.73      9.47 o 
 -10  12   3        0.27       15.01      8.87 o 
  -9  12   3        0.42        7.06     11.11 o 
  -8  12   3       40.36       48.32     10.79 o 
  -7  12   3       33.02       26.87      8.64 o 
  -6  12   3       27.85       21.44      6.39 o 
  -5  12   3        0.82        7.03      8.67 o 
  -4  12   3        0.00        8.40      5.28 o 
  -3  12   3       36.41       28.93      6.62 o 
  -2  12   3       74.25       85.28     16.97 o 
  -1  12   3        0.20       -6.75      4.50 o 
   0  12   3        0.23       -2.98      7.23 o 
   1  12   3        0.94       -1.61      5.13 o 
   2  12   3       18.79       24.41      6.91 o 
   3  12   3       12.04        7.55      7.92 o 
   4  12   3        4.62        6.68      6.69 o 
   5  12   3       26.18       19.70      6.78 o 
   6  12   3        1.54       -6.64      5.38 o 
   7  12   3       60.43       49.72      8.71 o 
   8  12   3        3.20        6.76      6.17 o 
   9  12   3        2.27        1.66      6.24 o 
  10  12   3       15.55       23.92      7.30 o 
  11  12   3        0.03       -0.89     10.25 o 
  12  12   3       17.54       -1.25      9.88 o 
  -9  13   3        0.83       29.25      9.58 o 
  -8  13   3        8.08       14.68     16.25 o 
  -7  13   3        4.56       12.23      8.04 o 
  -6  13   3        6.10       14.16      7.08 o 
  -5  13   3        9.16       19.24      7.68 o 
  -4  13   3       12.83       15.32      5.99 o 
  -3  13   3        3.86        5.55      5.40 o 
  -2  13   3       36.56       27.04      7.08 o 
  -1  13   3        8.21       19.97      7.04 o 
   0  13   3        1.64        8.37      6.61 o 
   1  13   3       50.37       53.15      8.41 o 
   2  13   3        5.99        9.51      6.16 o 
   3  13   3       48.24       59.63      9.58 o 
   4  13   3        6.22       23.61      7.26 o 
   5  13   3        6.95        0.72     12.86 o 
   6  13   3        0.45       -1.35      6.86 o 
   7  13   3        4.16        5.87      6.49 o 
 -27   0   4       13.93       29.09     17.02 o 
 -26   0   4        9.81       17.62     15.69 o 
 -25   0   4       20.12       -5.07     14.48 o 
 -24   0   4        0.12       19.55     13.28 o 
 -23   0   4      170.91      169.21     25.10 o 
 -22   0   4      133.41      151.59     23.05 o 
 -21   0   4      245.47      216.63     15.33 o 
 -20   0   4       69.40       65.35      9.74 o 
 -19   0   4      873.46      779.91     27.40 o 
 -18   0   4      328.88      315.92     23.41 o 
 -17   0   4        3.94       -1.06      5.56 o 
 -16   0   4       14.31        6.69      5.68 o 
 -15   0   4      348.37      349.48     16.86 o 
 -14   0   4       53.21       50.78     10.02 o 
 -13   0   4      326.78      323.22     15.45 o 
 -12   0   4      611.08      605.39     20.68 o 
 -11   0   4     1771.45     1630.32     34.65 o 
 -10   0   4     1519.34     1368.47     50.21 o 
  -9   0   4     3185.98     3275.24     51.59 o 
  -8   0   4    13322.31    13402.64    108.99 o 
  -7   0   4     1445.35     1580.23     20.81 o 
  -6   0   4       12.22       17.75      3.53 o 
  -5   0   4      689.42      675.92     17.48 o 
  -4   0   4      202.79      191.91      6.91 o 
  -3   0   4     1654.10     1670.42     29.43 o 
  -2   0   4      149.35      161.88      6.88 o 
  -1   0   4     1099.15     1078.12     18.43 o 
   0   0   4      104.00      104.27      5.98 o 
   1   0   4       37.05       26.54      3.79 o 
   2   0   4     4293.42     4291.88     54.18 o 
   3   0   4     1741.39     1837.40     26.66 o 
   4   0   4       15.35        6.71      3.84 o 
   5   0   4    11958.16    12896.21    109.65 o 
   6   0   4      232.15      228.06     15.32 o 
   7   0   4      129.63       99.88      6.62 o 
   8   0   4     2093.73     2017.32     30.47 o 
   9   0   4      376.03      340.85     11.84 o 
  10   0   4       36.84       29.92      4.59 o 
  11   0   4        6.29       -1.10      4.18 o 
  12   0   4        0.99       -0.25      3.61 o 
  13   0   4      311.99      348.72     18.61 o 
  14   0   4      789.11      724.14     26.49 o 
  15   0   4       11.39       -6.86      9.47 o 
  16   0   4      112.49      120.09     12.99 o 
  17   0   4      422.40      352.98     20.34 o 
  18   0   4       42.11       47.13     15.81 o 
  19   0   4       23.91       41.57     10.01 o 
  20   0   4       57.11       55.26     10.77 o 
  21   0   4        0.76       -0.96      8.44 o 
  22   0   4       43.85       47.59     16.35 o 
  23   0   4       37.45       54.01     13.94 o 
  24   0   4       14.50       28.18     10.20 o 
  25   0   4        0.36        5.31      8.70 o 
 -27   1   4        1.52        8.46     13.46 o 
 -26   1   4        8.60       39.33     12.01 o 
 -25   1   4       16.79       15.25     10.52 o 
 -24   1   4       89.82      128.71     29.51 o 
 -23   1   4        0.03        7.90      8.65 o 
 -22   1   4       17.64       16.88      6.54 o 
 -21   1   4      155.71      154.56     11.60 o 
 -20   1   4        4.85       -2.01      3.72 o 
 -19   1   4        0.27        2.41      4.72 o 
 -18   1   4      489.21      446.50     14.40 o 
 -17   1   4      298.70      290.80     11.57 o 
 -16   1   4      444.81      438.23     17.80 o 
 -15   1   4       73.01       74.70     10.56 o 
 -14   1   4        2.04       -5.05      4.29 o 
 -13   1   4      111.99      134.57     10.33 o 
 -12   1   4       20.40       21.71      3.99 o 
 -11   1   4      885.45      915.67     17.77 o 
 -10   1   4      226.95      228.48      8.81 o 
  -9   1   4     4875.94     4980.97     39.97 o 
  -8   1   4       24.01       30.04      3.85 o 
  -7   1   4     1940.90     1904.19     16.68 o 
  -6   1   4      151.62      140.18      4.18 o 
  -5   1   4      120.70       99.55      3.74 o 
  -4   1   4     1082.36     1054.78     12.33 o 
  -3   1   4       57.94       63.65      3.28 o 
  -2   1   4      493.05      445.19      7.99 o 
  -1   1   4      295.09      271.89      6.39 o 
   0   1   4       51.45       46.73      3.30 o 
   1   1   4        9.25       12.82      2.30 o 
   2   1   4      104.49      106.49      4.50 o 
   3   1   4     1077.97     1070.93     14.55 o 
   4   1   4       93.56       74.35      4.15 o 
   5   1   4      809.21      799.65     12.20 o 
   6   1   4        3.09        9.31      2.82 o 
   7   1   4       60.24       53.76      4.57 o 
   8   1   4       92.37       91.13      4.73 o 
   9   1   4      129.18      117.94      5.18 o 
  10   1   4       61.27       61.10      4.05 o 
  11   1   4       32.37       34.19      4.55 o 
  12   1   4       36.21       36.21      4.82 o 
  13   1   4       25.55       17.60      4.20 o 
  14   1   4       32.87       28.13      6.82 o 
  15   1   4      180.48      166.84     10.13 o 
  16   1   4       16.28       15.92      6.60 o 
  17   1   4       40.20       59.17      7.67 o 
  18   1   4       48.06       38.07      7.08 o 
  19   1   4      133.68      135.33     10.19 o 
  20   1   4      110.02      108.69      9.58 o 
  21   1   4        6.03        5.63      5.77 o 
  22   1   4       13.49       14.32      6.55 o 
  23   1   4       14.55       24.02      6.60 o 
  24   1   4       40.25       55.56      7.93 o 
  25   1   4       67.66       86.47      9.34 o 
 -27   2   4        2.51       -3.04     10.55 o 
 -26   2   4        0.20      -14.33     28.36 o 
 -25   2   4       26.04       25.58     11.19 o 
 -24   2   4        8.75       10.73      9.81 o 
 -23   2   4       12.50       31.48      7.48 o 
 -22   2   4       21.97       28.21      7.16 o 
 -21   2   4       18.09        9.89      6.01 o 
 -20   2   4        0.53       -7.41      4.94 o 
 -19   2   4        5.14        3.36      4.29 o 
 -18   2   4       19.64       12.69      4.37 o 
 -17   2   4       12.51       11.28      4.53 o 
 -16   2   4       20.91       22.47      4.67 o 
 -15   2   4      122.42      115.09      8.19 o 
 -14   2   4        4.16        4.47      4.27 o 
 -13   2   4      252.42      246.88      9.74 o 
 -12   2   4      107.62      106.45      6.63 o 
 -11   2   4      711.92      724.61     15.84 o 
 -10   2   4     1036.23     1031.71     14.87 o 
  -9   2   4      462.93      477.10      9.71 o 
  -8   2   4      591.92      582.86     10.78 o 
  -7   2   4      101.97      106.11      3.82 o 
  -6   2   4     2526.99     2592.78     21.98 o 
  -5   2   4      452.08      415.89      7.64 o 
  -4   2   4       27.02       24.10      2.58 o 
  -3   2   4       48.05       44.41      4.42 o 
  -2   2   4      358.28      377.73      7.67 o 
  -1   2   4       68.70       71.66      3.73 o 
   0   2   4       43.37       40.68      3.18 o 
   1   2   4     1204.15     1204.37     14.64 o 
   2   2   4       34.47       39.07      3.27 o 
   3   2   4     1095.25     1084.71     14.07 o 
   4   2   4      918.11      908.63     12.99 o 
   5   2   4     2218.95     2195.80     21.78 o 
   6   2   4     1161.91     1143.93     17.36 o 
   7   2   4     2230.99     2184.15     26.82 o 
   8   2   4      168.78      169.43      6.06 o 
   9   2   4        0.49        5.11      2.11 o 
  10   2   4        5.32        2.70      3.58 o 
  11   2   4        2.71       -0.81      4.25 o 
  12   2   4       45.12       45.97      5.94 o 
  13   2   4        7.52        8.15      4.29 o 
  14   2   4        2.67        5.00      4.60 o 
  15   2   4        0.27        0.79      5.44 o 
  16   2   4       46.11       32.52      7.12 o 
  17   2   4       17.50       17.68      6.24 o 
  18   2   4        5.41       10.39      5.84 o 
  19   2   4       13.74        8.46      9.49 o 
  20   2   4        3.99        0.48      5.28 o 
  21   2   4        7.45       11.31      5.87 o 
  22   2   4        0.13        0.68      5.67 o 
  23   2   4       17.75       17.31      6.15 o 
  24   2   4       22.08       38.66      8.42 o 
 -27   3   4        8.40       24.07     11.49 o 
 -26   3   4        0.05       -0.25      9.29 o 
 -25   3   4        1.96        2.16      9.16 o 
 -24   3   4       16.93       43.95      9.87 o 
 -23   3   4       21.08       31.11      9.04 o 
 -22   3   4       58.69       74.21      9.04 o 
 -21   3   4       84.71       84.92      9.10 o 
 -20   3   4        0.00        3.70      7.92 o 
 -19   3   4        0.65        5.07      5.29 o 
 -18   3   4       27.32       20.53      4.66 o 
 -17   3   4        5.35        3.12      3.93 o 
 -16   3   4        5.67        2.16      5.73 o 
 -15   3   4        4.04        5.93      3.57 o 
 -14   3   4        1.97       -0.07      3.52 o 
 -13   3   4      134.82      131.12      7.38 o 
 -12   3   4        4.31       12.37      3.51 o 
 -11   3   4      155.21      148.21      6.08 o 
 -10   3   4        0.77        0.22      3.30 o 
  -9   3   4       24.12       25.86      3.72 o 
  -8   3   4      328.51      329.52      6.93 o 
  -7   3   4      412.09      382.31      7.60 o 
  -6   3   4      332.69      350.33      7.38 o 
  -5   3   4      105.16       95.45      4.24 o 
  -4   3   4       40.49       40.67      3.78 o 
  -3   3   4     1450.28     1448.16     16.14 o 
  -2   3   4       35.51       29.74      3.01 o 
  -1   3   4        2.98        4.34      2.25 o 
   0   3   4     1748.66     1663.67     17.85 o 
   1   3   4      359.16      356.63      7.96 o 
   2   3   4      450.24      411.13      8.55 o 
   3   3   4       15.01       10.27      2.48 o 
   4   3   4      262.00      261.72      7.04 o 
   5   3   4      198.78      189.52      6.25 o 
   6   3   4       70.23       67.77      4.38 o 
   7   3   4      418.99      381.51      8.73 o 
   8   3   4      894.80      846.82     13.34 o 
   9   3   4      823.86      798.58     15.54 o 
  10   3   4      405.26      369.42     10.95 o 
  11   3   4       43.86       41.90      5.30 o 
  12   3   4      103.25      106.02      7.10 o 
  13   3   4      240.45      234.88      9.77 o 
  14   3   4        1.66       -3.67      4.27 o 
  15   3   4       17.67       10.19      4.64 o 
  16   3   4      107.60      105.50      7.47 o 
  17   3   4       69.66       72.70      7.77 o 
  18   3   4       15.38       12.32      5.87 o 
  19   3   4        9.90        9.72      5.87 o 
  20   3   4       22.12       31.86      6.89 o 
  21   3   4       15.85       16.20      6.47 o 
  22   3   4        0.56       16.95      6.29 o 
  23   3   4       84.32      115.38     10.03 o 
  24   3   4        9.57       11.99      8.53 o 
 -26   4   4        0.06       -3.55     10.40 o 
 -25   4   4       17.34       17.25     11.98 o 
 -24   4   4        2.65        3.24      5.71 o 
 -23   4   4       32.11       29.31      7.46 o 
 -22   4   4        1.75        4.29      6.36 o 
 -21   4   4       14.06       23.01      6.80 o 
 -20   4   4       19.42       40.96      7.24 o 
 -19   4   4        0.24       -0.63      5.81 o 
 -18   4   4       15.84       14.32      5.72 o 
 -17   4   4      107.93       91.49      9.16 o 
 -16   4   4      448.80      448.79     14.22 o 
 -15   4   4      254.03      245.14     14.04 o 
 -14   4   4      924.63      880.32     19.20 o 
 -13   4   4      314.55      310.69     11.25 o 
 -12   4   4       69.23       64.38      5.81 o 
 -11   4   4      100.96       82.08      5.02 o 
 -10   4   4      193.32      202.97      7.14 o 
  -9   4   4       78.83       70.82      4.67 o 
  -8   4   4      202.25      189.49      5.82 o 
  -7   4   4       11.57       11.68      2.67 o 
  -6   4   4      551.76      518.91      9.50 o 
  -5   4   4       75.00       62.17      3.86 o 
  -4   4   4        1.25        3.29      2.37 o 
  -3   4   4     2161.43     2239.63     21.69 o 
  -2   4   4     1193.96     1225.41     15.28 o 
  -1   4   4        7.79        3.95      2.57 o 
   0   4   4       26.50       31.16      3.19 o 
   1   4   4        0.05       -1.52      2.09 o 
   2   4   4        9.72       17.45      3.02 o 
   3   4   4      180.72      174.62      5.97 o 
   4   4   4      192.83      170.71      5.94 o 
   5   4   4      703.09      661.67     11.53 o 
   6   4   4      644.19      664.66     10.85 o 
   7   4   4      241.96      221.52      6.99 o 
   8   4   4      131.62      121.76      6.65 o 
   9   4   4      127.20      130.84      7.07 o 
  10   4   4       13.16       19.41      4.50 o 
  11   4   4     2319.05     2254.77     29.15 o 
  12   4   4       98.83      109.57      7.59 o 
  13   4   4       40.48       43.54      6.08 o 
  14   4   4       58.46       67.38      6.66 o 
  15   4   4        4.16        3.88      4.89 o 
  16   4   4        0.80        0.93      4.35 o 
  17   4   4       19.74       21.74      5.32 o 
  18   4   4        2.07       -4.97      5.82 o 
  19   4   4       47.58       60.77      8.04 o 
  20   4   4       25.80       18.24      8.08 o 
  21   4   4       10.45        7.37      8.90 o 
  22   4   4        4.44       10.58      6.02 o 
  23   4   4        6.66       14.59      6.30 o 
 -25   5   4        9.82        8.15     24.80 o 
 -24   5   4        6.58       23.53     11.71 o 
 -23   5   4        0.09       15.72      7.80 o 
 -22   5   4        4.29        5.58     11.22 o 
 -21   5   4       14.19       30.55      8.87 o 
 -20   5   4      148.78      128.56     13.41 o 
 -19   5   4       12.34       -1.28      6.06 o 
 -18   5   4       20.49       10.59      5.80 o 
 -17   5   4       30.73       30.00      7.05 o 
 -16   5   4      126.84      126.01      8.01 o 
 -15   5   4       19.22       25.12      6.15 o 
 -14   5   4      426.02      464.59     14.23 o 
 -13   5   4      257.19      294.18     11.24 o 
 -12   5   4      225.28      207.86      6.99 o 
 -11   5   4       67.93       70.10      5.02 o 
 -10   5   4      106.34      118.66      6.05 o 
  -9   5   4        0.11        1.75      5.27 o 
  -8   5   4      169.95      160.88      6.62 o 
  -7   5   4       24.39       20.81      2.96 o 
  -6   5   4        0.00        0.60      3.01 o 
  -5   5   4      214.33      233.73      6.86 o 
  -4   5   4      104.13      133.58      5.37 o 
  -3   5   4      702.45      736.58     11.96 o 
  -2   5   4       47.94       52.62      4.05 o 
  -1   5   4     1670.90     1744.97     19.48 o 
   0   5   4        1.91        2.90      3.42 o 
   1   5   4      401.74      431.18      9.34 o 
   2   5   4       85.41       81.10      4.59 o 
   3   5   4       62.06       54.90      3.99 o 
   4   5   4        3.77       -0.60      2.23 o 
   5   5   4       82.40       88.25      4.87 o 
   6   5   4      499.07      480.60     10.21 o 
   7   5   4      544.21      512.84     12.75 o 
   8   5   4       44.78       41.92      5.10 o 
   9   5   4        1.22       -0.86      3.62 o 
  10   5   4     1331.03     1216.10     20.77 o 
  11   5   4        2.77        9.55      5.38 o 
  12   5   4      906.29      894.38     18.61 o 
  13   5   4       75.61       75.09      6.85 o 
  14   5   4       62.44       62.27      6.56 o 
  15   5   4        1.59        2.17      4.32 o 
  16   5   4      122.97      119.58      8.10 o 
  17   5   4       16.02       17.92      6.27 o 
  18   5   4       62.01       67.57      7.13 o 
  19   5   4        1.43       10.25      7.44 o 
  20   5   4       55.02       55.92      8.35 o 
  21   5   4       20.40       25.43      6.58 o 
  22   5   4        0.19        0.49      6.17 o 
  23   5   4       38.47       66.67      8.66 o 
 -24   6   4        0.10       13.66     10.98 o 
 -23   6   4       17.31       12.71     20.22 o 
 -22   6   4        1.17        5.33      7.87 o 
 -21   6   4        5.85       10.35      7.48 o 
 -20   6   4        8.98       17.93      8.44 o 
 -19   6   4        3.60       -3.16     16.66 o 
 -18   6   4        5.83        0.51      7.13 o 
 -17   6   4       47.84       33.92      8.90 o 
 -16   6   4       15.33       20.99      7.80 o 
 -15   6   4      292.91      273.93     17.83 o 
 -14   6   4      118.10      118.86     12.98 o 
 -13   6   4      178.80      167.87     11.72 o 
 -12   6   4        3.62        6.22      5.05 o 
 -11   6   4       66.42       56.99      5.73 o 
 -10   6   4       82.64       86.62      6.40 o 
  -9   6   4      182.27      183.13      8.46 o 
  -8   6   4       35.13       39.88      4.11 o 
  -7   6   4       56.29       56.46      3.98 o 
  -6   6   4       49.82       42.43      3.80 o 
  -5   6   4        0.49        0.52      2.77 o 
  -4   6   4      313.78      300.85      8.04 o 
  -3   6   4     1422.27     1466.56     18.19 o 
  -2   6   4       91.79       87.79      5.00 o 
  -1   6   4      244.70      253.22      7.50 o 
   0   6   4       33.73       36.88      3.72 o 
   1   6   4      245.31      257.94      7.61 o 
   2   6   4      179.96      184.84      6.70 o 
   3   6   4       19.56       16.81      3.41 o 
   4   6   4      135.59      136.50      6.02 o 
   5   6   4       28.18       23.20      3.53 o 
   6   6   4       42.29       47.20      5.22 o 
   7   6   4        0.05       -4.78      3.19 o 
   8   6   4       55.08       59.78      5.93 o 
   9   6   4       35.89       41.85      5.51 o 
  10   6   4      516.55      500.62     13.95 o 
  11   6   4      215.81      193.70      9.48 o 
  12   6   4       31.30       22.62      5.40 o 
  13   6   4        9.05        4.46      4.39 o 
  14   6   4        5.03        5.48      4.63 o 
  15   6   4       43.18       42.51      6.67 o 
  16   6   4       23.49       19.29      5.45 o 
  17   6   4       27.34       31.16      6.30 o 
  18   6   4        5.87        2.75      5.40 o 
  19   6   4       25.88       16.72      6.23 o 
  20   6   4       44.77       60.11      9.47 o 
  21   6   4       14.69        8.43     12.66 o 
  22   6   4        0.14       16.62      7.36 o 
 -23   7   4        3.96        0.36      8.68 o 
 -22   7   4        1.53       21.34      8.90 o 
 -21   7   4        0.89        3.80     12.67 o 
 -20   7   4        0.67        5.73      8.44 o 
 -19   7   4        7.76        5.22      8.21 o 
 -18   7   4        0.69        6.70      7.96 o 
 -17   7   4      162.95      139.40     14.51 o 
 -16   7   4       41.96       33.87      9.00 o 
 -15   7   4       31.02       27.94      8.73 o 
 -14   7   4       88.17       76.44     11.12 o 
 -13   7   4      259.21      231.06     10.34 o 
 -12   7   4      121.74      109.37      7.48 o 
 -11   7   4      110.01      128.48      7.85 o 
 -10   7   4      218.38      225.44     11.08 o 
  -9   7   4       43.86       45.94      5.43 o 
  -8   7   4      470.08      481.56     14.04 o 
  -7   7   4        7.31        2.76      4.07 o 
  -6   7   4       49.73       47.89      4.96 o 
  -5   7   4       64.65       64.92      5.24 o 
  -4   7   4      224.78      201.19      8.05 o 
  -3   7   4      181.51      201.96      7.92 o 
  -2   7   4       13.49       18.01      3.78 o 
  -1   7   4        7.56       10.21      3.59 o 
   0   7   4       53.74       58.39      5.10 o 
   1   7   4       35.66       39.01      5.62 o 
   2   7   4       13.33       11.16      3.47 o 
   3   7   4       84.53       89.22      5.26 o 
   4   7   4       46.70       48.04      4.47 o 
   5   7   4       10.15       12.33      4.04 o 
   6   7   4       53.66       56.20      6.24 o 
   7   7   4       49.06       46.87      5.59 o 
   8   7   4      443.92      451.65     14.31 o 
   9   7   4       25.17       18.09      5.24 o 
  10   7   4       84.54       79.27      7.35 o 
  11   7   4       32.58       30.67      5.98 o 
  12   7   4       29.31       32.79      5.83 o 
  13   7   4      169.15      143.54      9.47 o 
  14   7   4      155.71      157.15     10.12 o 
  15   7   4       43.80       50.31      7.07 o 
  16   7   4       13.31        8.22      5.55 o 
  17   7   4        7.60       20.40      5.76 o 
  18   7   4        2.38        2.34      5.50 o 
  19   7   4       39.26       45.45      7.29 o 
  20   7   4       17.27       17.94      7.29 o 
  21   7   4        0.10       12.82     10.64 o 
 -22   8   4       16.84       33.83     10.30 o 
 -21   8   4       27.80       28.26      9.37 o 
 -20   8   4        2.97       -0.66      8.57 o 
 -19   8   4        1.63      -10.93      7.29 o 
 -18   8   4        4.93       15.78     15.81 o 
 -17   8   4        0.08        4.37     13.64 o 
 -16   8   4       75.79       68.63     11.25 o 
 -15   8   4       33.11       30.38     14.30 o 
 -14   8   4        0.70       10.74      6.89 o 
 -13   8   4       30.29       27.03      6.25 o 
 -12   8   4       92.09       87.12      7.08 o 
 -11   8   4        8.08       20.90      5.08 o 
 -10   8   4      353.39      351.84     12.79 o 
  -9   8   4      174.55      182.57      9.38 o 
  -8   8   4       90.86      100.31      7.52 o 
  -7   8   4       15.46       22.23      4.51 o 
  -6   8   4        0.01        1.97      3.40 o 
  -5   8   4       70.92       81.07      6.19 o 
  -4   8   4      259.64      275.54      9.86 o 
  -3   8   4       19.14       24.78      5.17 o 
  -2   8   4        7.27        8.00      4.60 o 
  -1   8   4       13.79       14.91      4.84 o 
   0   8   4        5.57        4.00      4.09 o 
   1   8   4       30.51       26.26      5.01 o 
   2   8   4        2.74        5.64      5.45 o 
   3   8   4        6.85        1.52      4.96 o 
   4   8   4       22.01       18.08      6.00 o 
   5   8   4      210.73      216.85     12.17 o 
   6   8   4       71.39       57.65      7.56 o 
   7   8   4        0.36       -0.79      4.97 o 
   8   8   4       56.12       58.67     13.12 o 
   9   8   4       59.45       55.59      9.38 o 
  10   8   4        0.16       -3.19      5.16 o 
  11   8   4      134.59      123.50     10.38 o 
  12   8   4        2.83       -2.06      4.91 o 
  13   8   4        4.07        0.95      5.99 o 
  14   8   4       60.68       63.17      9.64 o 
  15   8   4       20.12       20.46      6.19 o 
  16   8   4        2.31        4.66      5.34 o 
  17   8   4        4.07        6.47      7.62 o 
  18   8   4        0.10        7.16      5.43 o 
  19   8   4       17.42       35.47      8.25 o 
 -20   9   4       14.80       13.12     12.43 o 
 -19   9   4        1.45       -2.24     18.22 o 
 -18   9   4        2.88       12.45     22.39 o 
 -17   9   4        7.97       24.71     10.80 o 
 -16   9   4       20.30       25.45      8.93 o 
 -15   9   4        1.86        7.74     19.55 o 
 -14   9   4        5.41        1.69     10.86 o 
 -13   9   4       12.43       19.54      7.94 o 
 -12   9   4        0.00       -8.18      7.57 o 
 -11   9   4       57.86       74.11      8.43 o 
 -10   9   4       13.79       22.74      6.70 o 
  -9   9   4      433.70      395.98     16.49 o 
  -8   9   4      197.36      195.23     12.16 o 
  -7   9   4     1046.24     1072.27     35.43 o 
  -6   9   4       11.76       15.47      5.09 o 
  -5   9   4        0.73        6.15      4.58 o 
  -4   9   4        1.04        0.39      4.42 o 
  -3   9   4       38.39       41.52      6.02 o 
  -2   9   4      167.48      159.24      9.18 o 
  -1   9   4        0.07        1.07      4.36 o 
   0   9   4       14.53       19.59      4.77 o 
   1   9   4       15.55        9.09      5.26 o 
   2   9   4        1.24        1.09      7.16 o 
   3   9   4       36.29       27.03      9.05 o 
   4   9   4       48.61       55.16      7.35 o 
   5   9   4       60.63       51.33      7.17 o 
   6   9   4        4.39        6.95      4.87 o 
   7   9   4      147.27      126.17     11.25 o 
   8   9   4       77.00       64.84      8.25 o 
   9   9   4        0.50       -4.26      4.56 o 
  10   9   4       45.58       30.56      6.56 o 
  11   9   4       54.24       48.24      8.14 o 
  12   9   4        7.22        7.85     10.50 o 
  13   9   4        5.60       -5.29      5.24 o 
  14   9   4       12.61       23.06      6.79 o 
  15   9   4       14.08       19.19      7.29 o 
  16   9   4        5.92       -3.32      8.46 o 
  17   9   4       13.02        6.27      6.91 o 
 -18  10   4        3.07      -13.03     11.71 o 
 -17  10   4        0.29        1.93     11.34 o 
 -16  10   4        3.78       13.03     12.31 o 
 -15  10   4        6.09       10.62     14.60 o 
 -14  10   4       22.41       31.33      9.54 o 
 -13  10   4        4.23       30.12      9.19 o 
 -12  10   4       86.71       73.68     11.07 o 
 -11  10   4       27.15       36.84     10.80 o 
 -10  10   4       53.13       72.82     10.70 o 
  -9  10   4      198.69      195.29     12.60 o 
  -8  10   4       87.99      100.35      9.57 o 
  -7  10   4        2.99        0.80      6.38 o 
  -6  10   4      131.68      122.85      8.93 o 
  -5  10   4        8.34       11.58      5.03 o 
  -4  10   4       86.18       99.94      8.09 o 
  -3  10   4       92.94       94.04      8.13 o 
  -2  10   4      116.32      105.36      8.26 o 
  -1  10   4       75.20       81.28      7.73 o 
   0  10   4        0.74        1.55      5.33 o 
   1  10   4      143.85      146.47      9.58 o 
   2  10   4       70.81       75.03      8.54 o 
   3  10   4       17.98       19.63      6.44 o 
   4  10   4       42.60       39.96      7.46 o 
   5  10   4      129.26      107.49      9.91 o 
   6  10   4        3.96        5.75      6.00 o 
   7  10   4       28.37       20.88      6.45 o 
   8  10   4        8.60       15.00      5.95 o 
   9  10   4        1.39        1.90      5.60 o 
  10  10   4        4.25       -1.25      5.61 o 
  11  10   4       21.00       37.70      8.15 o 
  12  10   4        2.56       -2.00      5.92 o 
  13  10   4       18.14       25.44      7.29 o 
  14  10   4       15.48       18.43      7.63 o 
  15  10   4        0.38       -0.96      6.89 o 
 -15  11   4        0.32       -7.00     11.83 o 
 -14  11   4        6.24       10.50      8.79 o 
 -13  11   4       23.55       34.83      9.45 o 
 -12  11   4       34.49       46.55     13.82 o 
 -11  11   4       21.02       29.13      7.38 o 
 -10  11   4       99.27      115.33     13.72 o 
  -9  11   4        4.10       15.75      8.89 o 
  -8  11   4        0.07       -3.94      6.40 o 
  -7  11   4        1.17        0.31      5.86 o 
  -6  11   4       12.73        3.97      6.04 o 
  -5  11   4        4.89       12.76      5.22 o 
  -4  11   4       15.97       19.39      5.58 o 
  -3  11   4        0.01        0.54      5.27 o 
  -2  11   4       61.83       74.52      7.95 o 
  -1  11   4       70.98       65.44      7.57 o 
   0  11   4       67.37       72.43      8.89 o 
   1  11   4        4.91        4.80      5.84 o 
   2  11   4        0.67        6.35     14.57 o 
   3  11   4       11.02        9.89      7.71 o 
   4  11   4        9.01        8.23      7.42 o 
   5  11   4        0.22       -2.46      5.99 o 
   6  11   4       10.70       13.05      7.90 o 
   7  11   4        5.92        1.79      5.81 o 
   8  11   4       26.48       34.46      7.41 o 
   9  11   4        1.82        0.30      6.14 o 
  10  11   4        6.02        8.69      6.58 o 
  11  11   4        4.19       11.49      6.71 o 
  12  11   4        0.41       -1.85      9.38 o 
  13  11   4        0.23       -1.21      6.30 o 
 -12  12   4        0.01        9.74      9.07 o 
 -11  12   4       26.50       53.30     26.25 o 
 -10  12   4       20.07       10.16     15.27 o 
  -9  12   4        0.24       -0.26      9.53 o 
  -8  12   4        0.61       -2.71      9.59 o 
  -7  12   4        5.88       -1.88      6.61 o 
  -6  12   4       63.96       72.05      9.17 o 
  -5  12   4       25.11       36.63      6.83 o 
  -4  12   4        0.21        2.53      6.64 o 
  -3  12   4      112.54      114.78      9.34 o 
  -2  12   4       13.71       15.48      7.35 o 
  -1  12   4       11.18        7.95      6.28 o 
   0  12   4       21.50        7.50      6.89 o 
   1  12   4      140.85      139.60     11.67 o 
   2  12   4        7.05       -0.59      7.80 o 
   3  12   4       11.87       25.19      7.52 o 
   4  12   4        0.87       -8.78      6.12 o 
   5  12   4        2.85        1.57      5.50 o 
   6  12   4        3.89        2.02      6.08 o 
   7  12   4        6.94       16.08      7.12 o 
   8  12   4        2.03       -6.82     10.25 o 
   9  12   4        8.98        1.37      6.33 o 
  -5  13   4        1.78       -9.24     13.89 o 
  -4  13   4       13.60       13.36      9.12 o 
  -3  13   4        6.11        5.38     12.33 o 
  -2  13   4        1.44       -9.17      7.25 o 
  -1  13   4       56.10       60.59      9.41 o 
   0  13   4        9.78       -0.58     10.12 o 
   1  13   4       33.13       44.94      8.72 o 
   2  13   4       34.76       54.32      9.18 o 
 -26   1   5       26.78       38.02     12.90 o 
 -25   1   5       19.94       53.81     12.72 o 
 -24   1   5        0.72       -0.54     10.07 o 
 -23   1   5        6.40        2.66      7.99 o 
 -22   1   5       23.26       28.16      7.13 o 
 -21   1   5        9.32        9.42      5.16 o 
 -20   1   5        0.63        1.62      4.74 o 
 -19   1   5       31.39       42.91      6.08 o 
 -18   1   5       34.03       37.33      6.50 o 
 -17   1   5       31.39       32.71      7.89 o 
 -16   1   5       53.86       54.56      6.59 o 
 -15   1   5       72.02       66.27      6.90 o 
 -14   1   5      300.47      271.76     11.30 o 
 -13   1   5      344.71      350.61     12.57 o 
 -12   1   5       68.53       61.83      6.28 o 
 -11   1   5      475.37      459.59     13.60 o 
 -10   1   5        1.23        0.71      3.24 o 
  -9   1   5     2060.26     1986.36     28.87 o 
  -8   1   5       67.65       64.84      5.73 o 
  -7   1   5        3.58        2.26      2.77 o 
  -6   1   5      342.26      344.29      7.25 o 
  -5   1   5       30.47       38.83      2.96 o 
  -4   1   5      145.50      156.24      5.19 o 
  -3   1   5        8.23        3.83      2.12 o 
  -2   1   5        5.69        4.15      2.20 o 
  -1   1   5       36.00       38.34      3.33 o 
   0   1   5        8.34        8.20      2.40 o 
   1   1   5       22.39       27.02      3.13 o 
   2   1   5      317.70      319.24      8.15 o 
   3   1   5      954.40      990.88     14.71 o 
   4   1   5      422.15      386.81      9.25 o 
   5   1   5      187.31      177.40      6.59 o 
   6   1   5      568.97      535.29     11.16 o 
   7   1   5       61.47       48.57      4.33 o 
   8   1   5      149.76      155.12      6.60 o 
   9   1   5       93.01       95.50      5.48 o 
  10   1   5       30.11       30.75      5.32 o 
  11   1   5        0.17        4.43      4.00 o 
  12   1   5       76.62       80.51      6.54 o 
  13   1   5        0.02        0.01      5.98 o 
  14   1   5      115.05      109.22      9.24 o 
  15   1   5        0.24       -5.08      7.90 o 
  16   1   5        0.11        3.82      5.97 o 
  17   1   5        0.36        3.71      6.04 o 
  18   1   5       39.04       33.07      7.32 o 
  19   1   5       30.26       28.45      6.89 o 
  20   1   5       27.43       42.60      7.49 o 
  21   1   5        0.78        9.78      8.97 o 
  22   1   5       25.98       26.46      6.92 o 
  23   1   5       32.38       50.22      8.19 o 
 -26   2   5        3.12       17.80     11.31 o 
 -25   2   5        4.30       17.15     10.66 o 
 -24   2   5       33.76       31.23      8.01 o 
 -23   2   5       29.62       17.28      7.16 o 
 -22   2   5        7.07       -0.01      6.26 o 
 -21   2   5        4.94        5.82      5.62 o 
 -20   2   5       78.72       75.27      7.52 o 
 -19   2   5        6.38        3.61      5.16 o 
 -18   2   5       37.05       34.55      5.59 o 
 -17   2   5       34.94       35.83      5.64 o 
 -16   2   5       37.10       40.61      5.61 o 
 -15   2   5      263.60      268.97     11.58 o 
 -14   2   5      124.70      114.35      7.98 o 
 -13   2   5       28.54       30.83      5.05 o 
 -12   2   5       78.12       72.58      6.26 o 
 -11   2   5       22.47       20.64      4.29 o 
 -10   2   5     1262.50     1228.95     24.75 o 
  -9   2   5      306.69      304.80     10.83 o 
  -8   2   5      401.14      401.59     10.06 o 
  -7   2   5       88.86       96.55      5.39 o 
  -6   2   5      532.75      525.87      9.36 o 
  -5   2   5      207.47      207.14      6.08 o 
  -4   2   5      429.36      436.25      8.80 o 
  -3   2   5        1.88        5.02      2.68 o 
  -2   2   5        4.30        6.19      3.25 o 
  -1   2   5       26.62       30.98      4.58 o 
   0   2   5      291.22      310.92      7.91 o 
   1   2   5       28.33       26.34      3.09 o 
   2   2   5      356.79      326.71     10.16 o 
   3   2   5      534.25      510.02     10.51 o 
   4   2   5      578.23      578.83     11.33 o 
   5   2   5      486.95      452.34     10.18 o 
   6   2   5       28.84       22.23      4.12 o 
   7   2   5       23.73       23.74      3.65 o 
   8   2   5      862.06      790.30     13.91 o 
   9   2   5       71.00       77.24      6.12 o 
  10   2   5       54.40       47.31      9.04 o 
  11   2   5       38.19       34.39      5.32 o 
  12   2   5      267.47      269.08     10.46 o 
  13   2   5       58.22       59.11      6.06 o 
  14   2   5        0.29       -2.19      5.66 o 
  15   2   5       61.35       49.14      7.31 o 
  16   2   5       15.03       15.85      6.27 o 
  17   2   5       32.58       27.46      6.74 o 
  18   2   5       35.18       43.32      7.64 o 
  19   2   5       13.66       10.68      5.96 o 
  20   2   5        0.28       14.42      6.18 o 
  21   2   5        0.44       11.45      8.97 o 
  22   2   5       68.78       73.45      8.70 o 
  23   2   5        1.82       13.16      8.83 o 
 -26   3   5       11.93       14.56     11.19 o 
 -25   3   5       12.02       16.12     10.68 o 
 -24   3   5        0.32        4.27      6.31 o 
 -23   3   5       10.58       10.72      6.38 o 
 -22   3   5       16.53        9.70      6.60 o 
 -21   3   5       20.38       26.90      7.01 o 
 -20   3   5        6.80       14.78      6.44 o 
 -19   3   5       20.73       27.41      5.21 o 
 -18   3   5        4.63        1.91      4.12 o 
 -17   3   5        0.53       -2.97      4.49 o 
 -16   3   5       60.09       50.07      6.69 o 
 -15   3   5      579.80      548.75     16.22 o 
 -14   3   5        1.20       -3.14      4.00 o 
 -13   3   5      124.47      109.11      7.65 o 
 -12   3   5        4.60        9.01      4.05 o 
 -11   3   5        1.24       10.57      4.03 o 
 -10   3   5       42.34       42.94      5.18 o 
  -9   3   5       47.26       50.78      5.39 o 
  -8   3   5       22.46       20.52      3.81 o 
  -7   3   5      641.11      632.23     14.31 o 
  -6   3   5        9.18        6.28      2.91 o 
  -5   3   5       58.98       50.09      3.75 o 
  -4   3   5        3.82        6.68      3.38 o 
  -3   3   5      139.10      134.01      5.38 o 
  -2   3   5       85.46       77.59      4.42 o 
  -1   3   5       19.30       20.51      3.28 o 
   0   3   5       93.23       87.81      4.74 o 
   1   3   5       40.46       41.41      3.69 o 
   2   3   5       59.42       60.54      4.17 o 
   3   3   5       14.34       16.78      3.13 o 
   4   3   5        7.10        2.25      2.58 o 
   5   3   5      211.87      221.37      7.41 o 
   6   3   5      408.95      415.46     10.07 o 
   7   3   5       84.38       71.10      5.14 o 
   8   3   5       12.07        3.51      4.24 o 
   9   3   5      383.72      358.66     10.39 o 
  10   3   5      657.96      605.01     16.03 o 
  11   3   5       72.90       76.89      6.87 o 
  12   3   5       60.25       55.72      6.30 o 
  13   3   5      160.14      161.73      9.02 o 
  14   3   5       15.83       13.57      5.01 o 
  15   3   5       16.54       23.58      6.57 o 
  16   3   5       12.80        9.46      6.00 o 
  17   3   5       51.84       50.00      7.64 o 
  18   3   5        1.00        9.03      6.12 o 
  19   3   5       49.36       58.81      8.18 o 
  20   3   5       25.54       25.74      8.25 o 
  21   3   5        2.18       17.66      8.58 o 
  22   3   5        9.02       10.47      6.59 o 
 -25   4   5        2.10       20.31      8.90 o 
 -24   4   5        8.35       22.20      7.60 o 
 -23   4   5        8.49       18.83      7.27 o 
 -22   4   5        8.52       10.54      9.86 o 
 -21   4   5        0.01        6.68      6.55 o 
 -20   4   5        5.51       11.36      6.48 o 
 -19   4   5        6.86        4.85      5.22 o 
 -18   4   5        4.93        7.56      6.31 o 
 -17   4   5       20.60       14.80      4.77 o 
 -16   4   5       53.21       33.03      5.60 o 
 -15   4   5       23.99       23.26      4.89 o 
 -14   4   5        3.19        1.43      4.40 o 
 -13   4   5      225.89      206.28     10.06 o 
 -12   4   5       71.07       51.64      6.15 o 
 -11   4   5       14.84       15.44      4.53 o 
 -10   4   5      410.58      421.47     13.53 o 
  -9   4   5      250.87      263.93      8.80 o 
  -8   4   5        9.07        8.58      3.21 o 
  -7   4   5       13.82       16.44      3.50 o 
  -6   4   5      182.52      178.63      7.15 o 
  -5   4   5      286.11      292.61      7.91 o 
  -4   4   5      161.34      164.27      6.14 o 
  -3   4   5        0.14        5.58      2.66 o 
  -2   4   5       60.18       69.61      5.64 o 
  -1   4   5        2.58        2.27      2.53 o 
   0   4   5      298.76      308.64      8.37 o 
   1   4   5       27.90       22.70      3.41 o 
   2   4   5      129.46      132.44      5.80 o 
   3   4   5       31.35       30.09      3.68 o 
   4   4   5      791.58      731.77     13.25 o 
   5   4   5       18.16       13.00      3.84 o 
   6   4   5      126.53      123.95      6.94 o 
   7   4   5        5.22        0.60      5.19 o 
   8   4   5      238.12      226.29      9.66 o 
   9   4   5        0.60       -1.51      4.66 o 
  10   4   5      207.89      184.36      9.33 o 
  11   4   5      157.81      167.12      9.13 o 
  12   4   5      130.76      112.53      7.95 o 
  13   4   5      245.52      225.62     10.27 o 
  14   4   5        0.32        2.32      6.23 o 
  15   4   5        0.03        2.68      4.66 o 
  16   4   5       60.10       69.46      8.33 o 
  17   4   5        3.27       13.95      5.80 o 
  18   4   5       51.79       63.10      8.36 o 
  19   4   5        0.49        0.26      5.84 o 
  20   4   5        1.56       10.50      8.17 o 
  21   4   5       17.81       28.45      7.25 o 
  22   4   5        6.20       25.38      8.01 o 
 -24   5   5        2.67       -0.32      7.97 o 
 -23   5   5        3.56       -1.47      7.43 o 
 -22   5   5        0.00        3.64      6.94 o 
 -21   5   5        1.80       12.19      7.08 o 
 -20   5   5       46.03       52.14      9.60 o 
 -19   5   5        0.00        5.94      7.36 o 
 -18   5   5       35.19       30.06     19.01 o 
 -17   5   5       80.64       67.94      7.15 o 
 -16   5   5       76.65       84.77      7.43 o 
 -15   5   5       57.44       53.25      6.73 o 
 -14   5   5      124.83      122.31      8.40 o 
 -13   5   5        8.28       15.52      6.48 o 
 -12   5   5        7.61       10.33      4.41 o 
 -11   5   5      156.21      146.91      8.63 o 
 -10   5   5       96.02       95.96      6.03 o 
  -9   5   5       99.51       94.82      5.91 o 
  -8   5   5       28.31       30.94      5.22 o 
  -7   5   5        0.02        0.25      3.09 o 
  -6   5   5       82.84       85.39      7.96 o 
  -5   5   5      526.74      506.35     10.78 o 
  -4   5   5        0.00        1.30      2.69 o 
  -3   5   5       70.99       70.10      4.70 o 
  -2   5   5      263.92      264.83      8.03 o 
  -1   5   5      131.27      136.65      6.04 o 
   0   5   5      151.62      141.83      6.17 o 
   1   5   5      135.40      131.61      6.08 o 
   2   5   5        0.49       -2.15      2.91 o 
   3   5   5      455.10      452.32     10.61 o 
   4   5   5        0.27       -2.59      3.71 o 
   5   5   5      181.70      181.84      7.19 o 
   6   5   5       69.30       74.30      6.48 o 
   7   5   5      208.61      205.24      9.32 o 
   8   5   5      399.52      373.04     12.26 o 
   9   5   5        0.04        7.72      4.70 o 
  10   5   5        3.95       -1.50      4.73 o 
  11   5   5       24.88       33.36      5.81 o 
  12   5   5       39.65       31.64      6.28 o 
  13   5   5        0.82        7.16      4.44 o 
  14   5   5        0.77        6.23      4.87 o 
  15   5   5       18.47       23.70      5.68 o 
  16   5   5        0.26        4.09      4.61 o 
  17   5   5        0.63       16.57      6.43 o 
  18   5   5       31.90       27.91      6.90 o 
  19   5   5        7.03       17.36      6.24 o 
  20   5   5       44.09       53.48      8.09 o 
  21   5   5        1.92        3.27      6.33 o 
 -23   6   5       11.60       14.67      9.11 o 
 -22   6   5       11.04       17.57      8.98 o 
 -21   6   5       24.38       34.89      9.81 o 
 -20   6   5       16.91        7.89      8.04 o 
 -19   6   5        1.98        0.97      6.83 o 
 -18   6   5       50.64       70.70     11.22 o 
 -17   6   5      103.12      100.47     20.64 o 
 -16   6   5      133.88      140.18     10.55 o 
 -15   6   5      202.68      220.10     12.68 o 
 -14   6   5       15.27       17.96      5.45 o 
 -13   6   5        7.30       13.86      7.57 o 
 -12   6   5        3.24        0.82      4.70 o 
 -11   6   5        5.77       11.32      5.17 o 
 -10   6   5       37.43       42.28      5.43 o 
  -9   6   5      123.73      130.83      8.19 o 
  -8   6   5      167.44      157.90      7.56 o 
  -7   6   5       34.51       38.06      4.76 o 
  -6   6   5       11.47        9.56      3.71 o 
  -5   6   5      180.49      182.80      7.08 o 
  -4   6   5       47.11       48.96      4.49 o 
  -3   6   5        0.81        3.94      3.23 o 
  -2   6   5      123.08      122.23      6.80 o 
  -1   6   5        9.65       10.96      4.09 o 
   0   6   5       79.91       78.67      5.32 o 
   1   6   5        8.82        9.57      3.44 o 
   2   6   5       40.12       37.80      4.28 o 
   3   6   5      193.32      195.43      7.47 o 
   4   6   5       90.69       97.92      5.79 o 
   5   6   5        3.92        5.98      4.02 o 
   6   6   5        2.18        0.48      4.52 o 
   7   6   5      136.10      131.23      8.05 o 
   8   6   5       41.81       52.67      6.26 o 
   9   6   5     1144.18     1062.81     23.46 o 
  10   6   5       69.91       69.45      6.82 o 
  11   6   5       60.06       54.62      6.13 o 
  12   6   5        0.73        9.57      4.26 o 
  13   6   5        7.50       17.39      5.21 o 
  14   6   5       38.40       45.75      6.27 o 
  15   6   5       25.91       27.21      6.09 o 
  16   6   5       34.35       36.87      6.49 o 
  17   6   5      124.30      127.85      9.94 o 
  18   6   5       14.92       28.45     12.35 o 
  19   6   5       15.03       19.49      8.49 o 
  20   6   5        0.79       10.22      7.31 o 
 -22   7   5        0.06       10.35     16.11 o 
 -21   7   5       15.47       33.42     17.26 o 
 -20   7   5        0.00        9.68      8.55 o 
 -19   7   5        2.80       17.07      7.25 o 
 -18   7   5        0.03        8.89      7.89 o 
 -17   7   5       35.56       31.15     17.98 o 
 -16   7   5       43.08       46.50     21.18 o 
 -15   7   5       31.29       25.49      8.12 o 
 -14   7   5       26.78       37.69      7.86 o 
 -13   7   5      166.85      159.07     11.20 o 
 -12   7   5       46.36       50.27      6.87 o 
 -11   7   5       41.56       54.29      6.00 o 
 -10   7   5        0.32        9.56      4.35 o 
  -9   7   5       77.30       94.47      7.36 o 
  -8   7   5       33.10       36.00      5.31 o 
  -7   7   5       27.88       34.46      5.32 o 
  -6   7   5       37.82       35.19      5.47 o 
  -5   7   5      331.41      317.37     10.35 o 
  -4   7   5      124.39      124.62      7.05 o 
  -3   7   5        7.35       13.39      4.09 o 
  -2   7   5       34.44       38.55      4.89 o 
  -1   7   5       55.71       56.44      5.25 o 
   0   7   5        0.02        2.35      3.61 o 
   1   7   5      107.59       93.34      5.80 o 
   2   7   5       47.91       56.89      7.19 o 
   3   7   5        0.74       -4.89      4.14 o 
   4   7   5        8.49        1.94      3.87 o 
   5   7   5      172.58      173.44      8.59 o 
   6   7   5       16.75       20.14      5.73 o 
   7   7   5        1.17        5.08      5.20 o 
   8   7   5       33.38       31.39      5.66 o 
   9   7   5        3.10        3.30      4.60 o 
  10   7   5       30.82       27.74      5.43 o 
  11   7   5        0.21       -1.72      4.71 o 
  12   7   5        1.68       10.75      5.64 o 
  13   7   5        0.57        1.19      5.86 o 
  14   7   5        4.48        3.03      5.17 o 
  15   7   5       52.82       42.74      7.11 o 
  16   7   5       30.79       34.56      6.55 o 
  17   7   5        3.08       -2.81      5.20 o 
  18   7   5       18.50       21.79      6.86 o 
  19   7   5        1.34        4.54      7.22 o 
 -20   8   5        0.43        6.39      8.69 o 
 -19   8   5        5.51       10.89      7.77 o 
 -18   8   5        0.03       -3.35     24.68 o 
 -17   8   5        3.55        8.22      7.98 o 
 -16   8   5       26.03       37.69      9.22 o 
 -15   8   5        0.54        9.90      8.02 o 
 -14   8   5       35.58       40.04      9.92 o 
 -13   8   5      107.04      106.79      9.81 o 
 -12   8   5       10.26       17.25      6.18 o 
 -11   8   5        1.37       -0.54      4.66 o 
 -10   8   5       96.77       82.72      8.20 o 
  -9   8   5       16.93       25.41      5.41 o 
  -8   8   5      158.94      166.24      9.47 o 
  -7   8   5      320.68      321.60     12.65 o 
  -6   8   5      328.40      309.44     12.37 o 
  -5   8   5        6.61        6.21      4.33 o 
  -4   8   5        1.84        0.43      3.82 o 
  -3   8   5       41.22       54.94      4.90 o 
  -2   8   5        0.94       -3.40      3.96 o 
  -1   8   5       45.20       43.25      6.34 o 
   0   8   5       21.35       27.26      5.20 o 
   1   8   5       60.77       61.96      7.70 o 
   2   8   5       47.69       47.90      6.25 o 
   3   8   5       83.85       73.73      7.90 o 
   4   8   5      347.67      305.68     14.22 o 
   5   8   5       74.23       63.61      9.22 o 
   6   8   5      199.03      165.43     11.31 o 
   7   8   5       19.98       17.19      6.02 o 
   8   8   5       53.53       52.47      7.81 o 
   9   8   5       95.07       85.13      9.10 o 
  10   8   5       20.92        7.96      6.03 o 
  11   8   5        5.91        2.67      5.73 o 
  12   8   5       41.29       29.34     10.35 o 
  13   8   5        0.29        2.54      5.45 o 
  14   8   5       18.98       32.74      7.24 o 
  15   8   5        4.24        7.84      6.97 o 
  16   8   5        0.21       12.90      5.69 o 
  17   8   5        0.57        1.27      8.71 o 
 -19   9   5        3.65       19.83      9.81 o 
 -18   9   5        3.95       13.55      8.32 o 
 -17   9   5        3.64       17.39      9.13 o 
 -16   9   5       43.37       39.25     10.51 o 
 -15   9   5        3.22       14.96      8.43 o 
 -14   9   5      123.40      144.39     14.85 o 
 -13   9   5       63.41       61.07     17.50 o 
 -12   9   5       20.65       22.10      7.53 o 
 -11   9   5      258.76      253.27     13.87 o 
 -10   9   5       88.53       84.01      8.77 o 
  -9   9   5       65.58       60.17      8.18 o 
  -8   9   5      122.47      141.64      9.37 o 
  -7   9   5       97.60      108.09      9.58 o 
  -6   9   5        5.02        8.56      5.72 o 
  -5   9   5        6.74       -2.13      5.14 o 
  -4   9   5        0.00        9.42      4.84 o 
  -3   9   5       74.38       93.22      7.62 o 
  -2   9   5       65.14       73.80      7.16 o 
  -1   9   5        5.67       12.29      5.12 o 
   0   9   5       81.53       92.50      7.58 o 
   1   9   5       24.21       21.66      6.03 o 
   2   9   5        4.25        9.91      7.85 o 
   3   9   5       52.44       65.18      8.19 o 
   4   9   5        7.15        5.06      6.63 o 
   5   9   5       56.63       55.40      7.65 o 
   6   9   5       42.03       48.70      7.95 o 
   7   9   5        1.00       -7.46      4.97 o 
   8   9   5        1.69        2.09      4.66 o 
   9   9   5       30.75       24.65      9.32 o 
  10   9   5       39.13       27.46      6.84 o 
  11   9   5       60.48       62.91      8.81 o 
  12   9   5        2.02       -0.44      6.02 o 
  13   9   5        0.71        6.88      6.18 o 
  14   9   5       81.67       97.05     10.70 o 
  15   9   5        5.70        5.78      6.83 o 
 -16  10   5       15.72       21.72     15.09 o 
 -15  10   5       23.11       15.69     13.64 o 
 -14  10   5        7.25        4.83     14.36 o 
 -13  10   5       49.51       52.02     15.69 o 
 -12  10   5      141.87      136.62     22.57 o 
 -11  10   5        0.21       19.32      9.25 o 
 -10  10   5      298.91      328.35     16.25 o 
  -9  10   5       19.73       32.00      7.01 o 
  -8  10   5      110.28      121.32     10.65 o 
  -7  10   5       39.22       48.64      7.89 o 
  -6  10   5       55.56       57.11      8.34 o 
  -5  10   5        8.61       17.64      6.03 o 
  -4  10   5       32.97       36.17      7.94 o 
  -3  10   5       23.12       21.72      7.12 o 
  -2  10   5       56.82       50.41      6.64 o 
  -1  10   5       56.86       54.26      6.92 o 
   0  10   5       18.72       14.35      6.86 o 
   1  10   5       66.62       50.48      7.93 o 
   2  10   5        2.92       -6.23      5.66 o 
   3  10   5       85.98      102.53      9.93 o 
   4  10   5        4.38       -4.09      5.94 o 
   5  10   5        0.29        5.84      5.16 o 
   6  10   5       12.66       18.73      6.29 o 
   7  10   5        9.77       16.90      6.29 o 
   8  10   5        8.09        1.71      5.20 o 
   9  10   5        1.83       -1.23      6.02 o 
  10  10   5        5.42        7.50      5.98 o 
  11  10   5       11.49        3.09      5.75 o 
  12  10   5        0.46       -0.03      6.54 o 
  13  10   5        6.61       -1.36      6.10 o 
 -13  11   5      111.66      114.90     21.84 o 
 -12  11   5        0.11        2.48     12.73 o 
 -11  11   5      203.08      215.50     17.64 o 
 -10  11   5       11.03       22.89      9.88 o 
  -9  11   5       51.04       60.79      9.92 o 
  -8  11   5        2.55       15.01      6.38 o 
  -7  11   5        0.81       -1.79      5.94 o 
  -6  11   5        6.17       20.70      7.75 o 
  -5  11   5        0.00       -7.05      9.60 o 
  -4  11   5        6.05        7.76     11.02 o 
  -3  11   5       82.84       78.02      9.29 o 
  -2  11   5       61.80       75.78      7.99 o 
  -1  11   5        0.74       -1.02      5.58 o 
   0  11   5        2.42       -8.40      5.60 o 
   1  11   5       10.74       13.71     11.34 o 
   2  11   5       72.26       63.02      8.82 o 
   3  11   5       17.30       15.63      6.98 o 
   4  11   5       29.63       32.39      7.60 o 
   5  11   5        3.11        8.22      5.83 o 
   6  11   5        4.35        2.71      5.54 o 
   7  11   5       22.96       25.14      7.43 o 
   8  11   5        3.45       -1.50      5.86 o 
   9  11   5       10.44       12.75     10.62 o 
  10  11   5        0.69        0.91      6.55 o 
  -8  12   5        7.89        8.46      6.81 o 
  -7  12   5        1.89        7.25      7.99 o 
  -6  12   5        5.76       -1.21      6.61 o 
  -5  12   5       13.36        7.51      7.62 o 
  -4  12   5        1.15       -0.93      6.23 o 
  -3  12   5        0.28       -0.05      6.94 o 
  -2  12   5       33.26       41.17      8.11 o 
  -1  12   5       46.55       56.82      9.14 o 
   0  12   5        1.45       -8.42     13.88 o 
   1  12   5       14.85        7.95      6.33 o 
   2  12   5        0.02       -4.01      6.04 o 
   3  12   5        4.49        6.60      6.69 o 
   4  12   5        4.95       14.22      7.26 o 
 -25   0   6       13.59        6.16     16.53 o 
 -24   0   6       10.33       48.03     17.62 o 
 -23   0   6        4.35       21.55     17.08 o 
 -22   0   6       14.69       22.40      8.55 o 
 -21   0   6        0.05       -2.50      7.10 o 
 -20   0   6        1.71       14.84      7.93 o 
 -19   0   6       18.68       24.40      8.66 o 
 -18   0   6      344.14      341.92     20.18 o 
 -17   0   6      248.04      197.76     15.74 o 
 -16   0   6      149.37      151.11     17.98 o 
 -15   0   6      661.32      649.14     38.80 o 
 -14   0   6     1285.86     1231.57     56.18 o 
 -13   0   6      207.08      216.38     15.66 o 
 -12   0   6     1441.20     1329.56     47.97 o 
 -11   0   6       76.14       72.02      9.50 o 
 -10   0   6       10.86       -0.36      5.83 o 
  -9   0   6      155.98      144.49     24.44 o 
  -8   0   6       54.50       49.42      8.33 o 
  -7   0   6      272.42      268.06     15.33 o 
  -6   0   6       39.35       47.34      8.02 o 
  -5   0   6       51.19       44.19      8.15 o 
  -4   0   6       15.08       15.36      7.02 o 
  -3   0   6      170.84      157.95      8.56 o 
  -2   0   6       22.20       22.79      4.74 o 
  -1   0   6      239.94      249.32     13.48 o 
   0   0   6        9.46       22.65      7.90 o 
   1   0   6     1241.25     1276.86     25.26 o 
   2   0   6       11.73       12.09      4.52 o 
   3   0   6        1.50       -3.57      4.02 o 
   4   0   6      474.91      463.11     15.49 o 
   5   0   6      231.24      245.14     12.68 o 
   6   0   6        0.28       -1.07      6.96 o 
   7   0   6      209.57      177.16     10.53 o 
   8   0   6        7.11        8.61      4.95 o 
   9   0   6        1.06       -2.13      5.02 o 
  10   0   6      412.43      416.58     15.86 o 
  11   0   6       44.38       46.06     10.36 o 
  12   0   6       43.71       46.48      9.30 o 
  13   0   6       64.06       83.05     18.47 o 
  14   0   6        5.09        4.39     11.77 o 
  15   0   6        8.52       13.66     14.78 o 
  16   0   6       33.30       30.65     10.46 o 
  17   0   6        7.18       19.60     10.11 o 
  18   0   6        0.04        1.69     11.53 o 
  19   0   6       35.87       38.12     10.42 o 
  20   0   6        8.00        5.86     21.54 o 
  21   0   6       47.21       50.42     11.42 o 
 -25   1   6        2.73        8.41     14.06 o 
 -24   1   6       12.85       25.52      7.72 o 
 -23   1   6        6.59       13.05      7.93 o 
 -22   1   6        9.45       12.79      6.93 o 
 -21   1   6        0.12        1.83      8.52 o 
 -20   1   6       13.75       11.30      5.22 o 
 -19   1   6        0.05        3.18      4.85 o 
 -18   1   6        2.03        5.02      4.93 o 
 -17   1   6      111.53       92.01      8.14 o 
 -16   1   6       90.80       88.71      7.97 o 
 -15   1   6      166.38      176.11     10.34 o 
 -14   1   6        0.03        8.11      4.94 o 
 -13   1   6      555.04      466.48     14.07 o 
 -12   1   6      114.47      113.21      7.60 o 
 -11   1   6      233.46      211.33     10.42 o 
 -10   1   6       59.08       62.64      6.37 o 
  -9   1   6       11.38       18.22      4.67 o 
  -8   1   6       44.93       46.81      5.83 o 
  -7   1   6      320.90      319.27     11.89 o 
  -6   1   6        0.53       -4.24      3.43 o 
  -5   1   6      102.33      104.67      5.80 o 
  -4   1   6      335.12      330.62     11.83 o 
  -3   1   6      265.49      259.30      7.72 o 
  -2   1   6      164.43      169.11      6.32 o 
  -1   1   6        0.19       -2.54      2.47 o 
   0   1   6      869.43      879.02     14.53 o 
   1   1   6       12.91       18.33      3.32 o 
   2   1   6       20.77       19.30      3.45 o 
   3   1   6       11.58       13.21      3.18 o 
   4   1   6        2.74       -0.56      2.99 o 
   5   1   6      164.88      158.03      7.06 o 
   6   1   6       16.57       14.25      3.65 o 
   7   1   6      112.58      101.16      5.97 o 
   8   1   6      210.46      194.15      7.76 o 
   9   1   6       34.42       30.40      6.61 o 
  10   1   6        0.21       -3.03      3.60 o 
  11   1   6       60.10       61.18      6.42 o 
  12   1   6      150.03      134.25      9.72 o 
  13   1   6        0.39        7.60      5.01 o 
  14   1   6       18.20       17.36      5.75 o 
  15   1   6       20.34       18.97      6.01 o 
  16   1   6        0.45        7.17      5.80 o 
  17   1   6       60.80       74.15      9.11 o 
  18   1   6        8.06        8.92      7.26 o 
  19   1   6       13.79       16.93      6.77 o 
  20   1   6       16.77       28.82      7.61 o 
  21   1   6        1.54       12.91     10.66 o 
 -24   2   6        0.01        5.07      6.83 o 
 -23   2   6        1.38       -3.32      8.58 o 
 -22   2   6        0.30        2.29      6.29 o 
 -21   2   6        0.33        6.32      6.61 o 
 -20   2   6        0.07        2.32      4.65 o 
 -19   2   6        0.22        6.07      4.72 o 
 -18   2   6       15.84       15.28      8.92 o 
 -17   2   6       23.32       31.29      7.44 o 
 -16   2   6       10.61        6.34      4.66 o 
 -15   2   6       24.36       40.88      6.23 o 
 -14   2   6      988.31      879.30     24.42 o 
 -13   2   6      427.13      401.46     14.48 o 
 -12   2   6       18.10       10.54      4.24 o 
 -11   2   6       22.17       23.61      5.45 o 
 -10   2   6      576.32      548.47     16.05 o 
  -9   2   6        2.29        0.40      4.27 o 
  -8   2   6      138.61      122.54      7.98 o 
  -7   2   6        8.85        5.07      4.25 o 
  -6   2   6        9.35       15.49      4.50 o 
  -5   2   6       62.80       65.75      5.03 o 
  -4   2   6       18.75       15.41      3.09 o 
  -3   2   6       18.99       20.68      3.33 o 
  -2   2   6        0.29        0.07      2.61 o 
  -1   2   6       39.33       38.51      3.97 o 
   0   2   6        1.35        3.18      2.83 o 
   1   2   6        5.64        6.04      3.05 o 
   2   2   6      109.44      115.44      8.10 o 
   3   2   6      379.07      367.82      9.86 o 
   4   2   6      431.46      423.96     10.77 o 
   5   2   6       39.16       36.11      4.55 o 
   6   2   6      125.55      127.29      8.22 o 
   7   2   6      226.34      207.87      8.17 o 
   8   2   6       86.40       92.02      7.24 o 
   9   2   6       47.64       48.12      5.88 o 
  10   2   6        3.77        8.58      4.75 o 
  11   2   6        0.21        1.33      4.38 o 
  12   2   6      151.82      148.39      8.66 o 
  13   2   6        4.53        8.89      5.43 o 
  14   2   6        2.86        3.51      5.65 o 
  15   2   6        0.00        5.70      5.91 o 
  16   2   6       48.64       44.87      7.39 o 
  17   2   6        0.72        8.92      5.72 o 
  18   2   6        1.44        4.14      5.81 o 
  19   2   6       17.15       34.00      6.79 o 
  20   2   6        0.25       12.44      8.26 o 
 -24   3   6        2.01        5.69      7.21 o 
 -23   3   6        0.85        1.33      6.58 o 
 -22   3   6        1.04       10.69      6.49 o 
 -21   3   6       16.21       22.80      9.30 o 
 -20   3   6        3.00        1.13      6.10 o 
 -19   3   6        0.41       -6.91      5.63 o 
 -18   3   6       12.76        9.64      4.45 o 
 -17   3   6        6.73        6.55      4.52 o 
 -16   3   6       12.93       16.97      5.66 o 
 -15   3   6        1.00        7.03      3.82 o 
 -14   3   6        3.78        6.11      4.77 o 
 -13   3   6       35.91       43.24      6.34 o 
 -12   3   6      284.93      276.07     10.93 o 
 -11   3   6       31.80       27.55      5.48 o 
 -10   3   6      405.90      388.38     13.73 o 
  -9   3   6        2.01       -0.44      4.16 o 
  -8   3   6      518.56      500.25     15.29 o 
  -7   3   6      610.70      615.17     22.33 o 
  -6   3   6      112.37      116.34      6.41 o 
  -5   3   6       24.84       26.70      4.03 o 
  -4   3   6       20.14       21.05      3.53 o 
  -3   3   6       63.95       56.81      4.38 o 
  -2   3   6       15.90       21.90      3.48 o 
  -1   3   6       65.03       67.20      4.71 o 
   0   3   6       23.19       25.07      4.23 o 
   1   3   6       49.38       55.41      4.65 o 
   2   3   6        0.06       -0.19      2.92 o 
   3   3   6       29.45       28.62      4.12 o 
   4   3   6       37.52       37.98      4.33 o 
   5   3   6        3.19        6.35      3.46 o 
   6   3   6      677.62      669.02     13.89 o 
   7   3   6        3.21       -1.08      4.74 o 
   8   3   6      229.00      213.66     10.53 o 
   9   3   6     1104.57     1037.73     20.50 o 
  10   3   6      210.84      194.11     10.12 o 
  11   3   6       25.46       12.49      5.19 o 
  12   3   6       43.94       38.37      5.61 o 
  13   3   6        3.31       12.29      4.64 o 
  14   3   6        0.91        2.02      5.69 o 
  15   3   6       16.26       26.03      6.87 o 
  16   3   6       43.79       41.60      7.77 o 
  17   3   6        2.46        7.34      6.00 o 
  18   3   6        2.76        1.35      6.00 o 
  19   3   6       58.37       77.66     10.59 o 
  20   3   6        1.14        5.04      6.03 o 
 -23   4   6       19.79       32.35      8.31 o 
 -22   4   6       11.92        9.99      7.42 o 
 -21   4   6       19.71       31.33      7.63 o 
 -20   4   6       48.20       40.88     10.08 o 
 -19   4   6        6.78        8.01      4.72 o 
 -18   4   6      130.82      117.63      9.19 o 
 -17   4   6       12.21       13.00      6.01 o 
 -16   4   6       11.83       17.82      5.20 o 
 -15   4   6       59.79       70.63      7.25 o 
 -14   4   6      104.82       95.74      7.83 o 
 -13   4   6       37.36       33.40      5.86 o 
 -12   4   6       58.28       55.72      6.15 o 
 -11   4   6      163.28      180.70     10.24 o 
 -10   4   6       11.74        4.69      4.44 o 
  -9   4   6       43.94       54.84      6.45 o 
  -8   4   6      189.41      179.61     10.52 o 
  -7   4   6      177.27      186.70      8.18 o 
  -6   4   6      414.32      385.91     11.31 o 
  -5   4   6       51.29       49.46      4.82 o 
  -4   4   6       12.95       18.47      3.69 o 
  -3   4   6       10.34       11.23      3.34 o 
  -2   4   6        7.68        7.15      3.15 o 
  -1   4   6      116.59      114.73      6.13 o 
   0   4   6       31.56       37.44      5.63 o 
   1   4   6       59.11       59.79      4.88 o 
   2   4   6      196.27      204.74      7.86 o 
   3   4   6       21.78       24.36      4.70 o 
   4   4   6        0.06        0.51      3.44 o 
   5   4   6       76.37       86.63      5.91 o 
   6   4   6       60.60       64.03      6.80 o 
   7   4   6     1059.40     1050.02     20.39 o 
   8   4   6      457.47      461.16     13.97 o 
   9   4   6       47.59       47.79      6.45 o 
  10   4   6      107.60      108.64      7.74 o 
  11   4   6      106.51      103.73      7.62 o 
  12   4   6       12.57       20.82      5.29 o 
  13   4   6        0.09       -0.59      4.43 o 
  14   4   6        0.14        4.87      4.61 o 
  15   4   6       20.82       39.25      7.36 o 
  16   4   6        4.99        3.85      5.62 o 
  17   4   6        0.41       -0.66      5.45 o 
  18   4   6       10.35       15.83      6.39 o 
  19   4   6        4.24       17.14      6.87 o 
 -22   5   6        1.69        1.16     19.19 o 
 -21   5   6       35.50       40.25      9.93 o 
 -20   5   6        0.00       -2.49      6.47 o 
 -19   5   6       58.29       63.74     10.50 o 
 -18   5   6       21.35       27.78      6.23 o 
 -17   5   6       69.08       78.73      7.66 o 
 -16   5   6        5.86       10.48      5.05 o 
 -15   5   6       14.56       22.05      7.93 o 
 -14   5   6      178.20      171.26     10.01 o 
 -13   5   6        0.09        2.88      4.48 o 
 -12   5   6      475.64      466.08     15.71 o 
 -11   5   6        7.99       18.69      5.42 o 
 -10   5   6       17.40       16.49      5.17 o 
  -9   5   6      132.05      149.37      9.22 o 
  -8   5   6        6.53        9.73      4.75 o 
  -7   5   6       92.61       91.56      6.22 o 
  -6   5   6       22.30       24.85      4.26 o 
  -5   5   6      145.29      162.97      7.80 o 
  -4   5   6        4.67        7.47      3.93 o 
  -3   5   6        0.63        1.88      3.23 o 
  -2   5   6       20.24       19.43      3.87 o 
  -1   5   6       32.56       37.03      4.50 o 
   0   5   6      103.12      100.36      6.14 o 
   1   5   6       19.51       22.69      4.04 o 
   2   5   6        3.79       -0.59      3.24 o 
   3   5   6      206.52      215.89      8.27 o 
   4   5   6       13.96        4.98      4.71 o 
   5   5   6       11.40       17.14      4.69 o 
   6   5   6      159.87      162.70      8.91 o 
   7   5   6      122.36      114.97      7.41 o 
   8   5   6      235.79      230.57     10.65 o 
   9   5   6       76.41       69.22      6.99 o 
  10   5   6        2.13        4.39      6.88 o 
  11   5   6       44.17       31.21      5.64 o 
  12   5   6       78.60       87.96     10.73 o 
  13   5   6        0.08        8.21      4.84 o 
  14   5   6       63.86       76.75      7.54 o 
  15   5   6        1.55        4.47      5.10 o 
  16   5   6        6.20        8.70      6.86 o 
  17   5   6        0.50        8.91      5.99 o 
  18   5   6       40.85       51.98      8.37 o 
 -21   6   6        2.53        0.05      7.48 o 
 -20   6   6        7.49       25.83      9.23 o 
 -19   6   6        0.12        8.31      7.54 o 
 -18   6   6        4.75       10.43      7.54 o 
 -17   6   6        0.22        7.33      5.47 o 
 -16   6   6        0.81       -4.40      5.51 o 
 -15   6   6        8.06        5.91      5.30 o 
 -14   6   6       54.00       63.70      8.20 o 
 -13   6   6        1.13       11.02      5.07 o 
 -12   6   6       23.81       16.25      6.21 o 
 -11   6   6       81.68       75.29      8.49 o 
 -10   6   6       18.83       21.78      6.42 o 
  -9   6   6      276.73      281.82     15.07 o 
  -8   6   6       47.77       47.72      5.78 o 
  -7   6   6      460.47      432.35     14.56 o 
  -6   6   6        4.33        4.44      4.16 o 
  -5   6   6        8.15       16.70      4.30 o 
  -4   6   6       45.21       51.29      5.24 o 
  -3   6   6      124.06      129.96      7.31 o 
  -2   6   6       52.01       56.20      4.94 o 
  -1   6   6        4.26        7.36      3.63 o 
   0   6   6       69.14       72.26      5.63 o 
   1   6   6       14.24       22.81      4.17 o 
   2   6   6       19.63       24.30      4.20 o 
   3   6   6      187.41      176.37      7.70 o 
   4   6   6       17.61       13.85      4.88 o 
   5   6   6      243.08      237.47      9.41 o 
   6   6   6      190.19      205.94      9.95 o 
   7   6   6      341.63      338.80     14.10 o 
   8   6   6        0.00       -4.27      4.19 o 
   9   6   6        0.05       -3.34      7.00 o 
  10   6   6        9.44        5.43      4.54 o 
  11   6   6        2.31       -2.99      4.32 o 
  12   6   6       26.32       32.86      6.02 o 
  13   6   6        2.12        7.88      5.10 o 
  14   6   6        0.53        7.48      5.40 o 
  15   6   6       11.07       14.01      5.74 o 
  16   6   6        0.40       10.68      6.52 o 
  17   6   6       14.55       14.57     11.84 o 
 -20   7   6        6.89        7.07      8.83 o 
 -19   7   6        4.22        4.59      7.76 o 
 -18   7   6        0.14        1.47      6.91 o 
 -17   7   6        9.29        7.36      8.27 o 
 -16   7   6        5.70       14.36      8.17 o 
 -15   7   6       71.96       63.55      8.66 o 
 -14   7   6       10.32       14.04      6.20 o 
 -13   7   6       37.38       48.39      8.17 o 
 -12   7   6       65.00       68.60     13.38 o 
 -11   7   6       18.97       13.44      5.86 o 
 -10   7   6       16.43       20.37      6.32 o 
  -9   7   6       15.87       14.80      6.04 o 
  -8   7   6       25.58       30.31      5.56 o 
  -7   7   6       91.43       95.09      7.51 o 
  -6   7   6       82.07       99.54      7.63 o 
  -5   7   6        0.44       -2.80      4.67 o 
  -4   7   6        0.00        0.38      5.86 o 
  -3   7   6       58.14       58.84      6.30 o 
  -2   7   6       32.09       22.15      4.56 o 
  -1   7   6       71.35       66.26      5.91 o 
   0   7   6        3.89        5.07      3.76 o 
   1   7   6       24.17       29.41      4.79 o 
   2   7   6        2.29        6.95      4.02 o 
   3   7   6      195.72      181.69     10.12 o 
   4   7   6       16.54       22.30      7.40 o 
   5   7   6      139.51      147.12      8.79 o 
   6   7   6        0.08       -2.86      4.81 o 
   7   7   6       26.01       23.50      5.63 o 
   8   7   6       11.26        8.37      6.33 o 
   9   7   6       12.13       10.71      5.66 o 
  10   7   6       80.40       90.77      8.65 o 
  11   7   6      134.76      142.68     10.25 o 
  12   7   6        5.24        5.47      5.10 o 
  13   7   6        5.26       12.35      5.82 o 
  14   7   6       14.84       15.63      6.27 o 
  15   7   6        3.11        6.04      6.64 o 
  16   7   6        0.88        0.66      6.79 o 
 -18   8   6        0.11        6.97     16.78 o 
 -17   8   6       37.76       49.84     13.52 o 
 -16   8   6       10.17       25.67     23.59 o 
 -15   8   6        4.47        2.36     12.43 o 
 -14   8   6      184.15      178.79     12.93 o 
 -13   8   6        0.15        3.47      6.07 o 
 -12   8   6      251.02      280.38     19.20 o 
 -11   8   6        1.91        3.42      6.96 o 
 -10   8   6        1.25       18.43      6.50 o 
  -9   8   6       87.33       86.20      9.59 o 
  -8   8   6       15.03       19.21      7.58 o 
  -7   8   6        0.42        5.14      6.25 o 
  -6   8   6       68.77       77.34      7.35 o 
  -5   8   6      137.89      138.07      8.99 o 
  -4   8   6        1.44        1.82      4.26 o 
  -3   8   6        0.01       -5.44      3.63 o 
  -2   8   6       19.46       21.84      5.12 o 
  -1   8   6       13.49       21.01      4.83 o 
   0   8   6        3.69        1.02      4.65 o 
   1   8   6        4.85        1.42      5.01 o 
   2   8   6       17.71       27.44      8.84 o 
   3   8   6       12.39        6.66      7.62 o 
   4   8   6        4.82        9.74      5.72 o 
   5   8   6        3.89        3.22      6.68 o 
   6   8   6       10.11        0.80      5.04 o 
   7   8   6       43.46       42.85      7.40 o 
   8   8   6       23.29       19.64      6.30 o 
   9   8   6       67.40       61.61     11.56 o 
  10   8   6       18.61       21.10      6.76 o 
  11   8   6        7.99       13.63      6.25 o 
  12   8   6        0.00       -6.36      5.84 o 
  13   8   6       53.02       65.09      9.24 o 
  14   8   6        5.92        5.12      5.66 o 
 -16   9   6        0.16        7.91      8.44 o 
 -15   9   6       71.83      109.95     20.40 o 
 -14   9   6       10.29       19.43     12.55 o 
 -13   9   6       81.28       79.01     11.29 o 
 -12   9   6       26.03       26.99      8.78 o 
 -11   9   6      286.72      310.51     34.22 o 
 -10   9   6       21.09       31.77      8.84 o 
  -9   9   6      114.64      127.70     13.23 o 
  -8   9   6       39.38       38.94      7.05 o 
  -7   9   6       37.57       39.81      7.33 o 
  -6   9   6       97.21       74.63      8.50 o 
  -5   9   6        0.00        0.77      4.24 o 
  -4   9   6        3.27        7.43      5.44 o 
  -3   9   6       13.51       16.60      5.80 o 
  -2   9   6        0.93        1.49      6.82 o 
  -1   9   6        0.12       -6.02      4.55 o 
   0   9   6       56.24       50.32      8.37 o 
   1   9   6       90.62       83.51      9.00 o 
   2   9   6       83.75       77.90      8.83 o 
   3   9   6       39.05       36.45      6.76 o 
   4   9   6       96.47       83.46      9.06 o 
   5   9   6        7.84        7.91      9.15 o 
   6   9   6        3.25        9.50      5.87 o 
   7   9   6        4.57        1.69      5.97 o 
   8   9   6       30.58       19.46      9.75 o 
   9   9   6        0.82       -2.24      5.54 o 
  10   9   6        0.07        3.54      6.05 o 
  11   9   6       19.25        6.17      6.01 o 
  12   9   6        0.06        1.03      6.34 o 
 -13  10   6        6.75        6.52     11.10 o 
 -12  10   6       25.10       16.05     12.19 o 
 -11  10   6        4.25       11.38      7.81 o 
 -10  10   6       12.15       20.23      7.96 o 
  -9  10   6        3.98        8.54      5.80 o 
  -8  10   6        7.41       27.43      6.55 o 
  -7  10   6       12.16       14.26      6.35 o 
  -6  10   6        5.04        4.39      5.73 o 
  -5  10   6       30.91       38.98     10.04 o 
  -4  10   6        0.01       12.96      6.13 o 
  -3  10   6        0.76        8.97      9.37 o 
  -2  10   6        4.00       10.53      8.70 o 
  -1  10   6       24.01       16.85      7.47 o 
   0  10   6       34.25       37.44      9.22 o 
   1  10   6       18.40       20.97      8.37 o 
   2  10   6        2.68       -2.43      7.43 o 
   3  10   6       17.31       18.68      6.49 o 
   4  10   6        0.04       -4.85      7.59 o 
   5  10   6        4.12       -3.61      7.45 o 
   6  10   6        0.21        1.55      5.59 o 
   7  10   6        0.36       -7.58      5.05 o 
   8  10   6        0.18       -3.83      6.10 o 
   9  10   6        0.01       -5.06      6.54 o 
  -9  11   6        2.95       11.72      6.43 o 
  -8  11   6        7.06       13.03      7.03 o 
  -7  11   6        1.27       11.84     10.93 o 
  -6  11   6        0.28       -3.29      5.71 o 
  -5  11   6        0.59        8.52      6.14 o 
  -4  11   6       18.52       30.90      7.45 o 
  -3  11   6        1.56        0.55     15.99 o 
  -2  11   6       11.27       17.52      8.45 o 
  -1  11   6       42.37       36.73      9.33 o 
   0  11   6       39.94       39.22      9.86 o 
   1  11   6       19.96        6.53      7.01 o 
   2  11   6       11.98       18.43      7.63 o 
   3  11   6        7.77        0.39      6.12 o 
   4  11   6        6.25        2.87      6.41 o 
   5  11   6        0.05        0.47      6.02 o 
 -23   1   7        2.57        9.42      6.10 o 
 -22   1   7        0.71        2.89      5.84 o 
 -21   1   7        5.32        9.88      5.86 o 
 -20   1   7        4.62        6.86      6.18 o 
 -19   1   7        0.72       -4.18      4.64 o 
 -18   1   7       26.35       20.69      5.57 o 
 -17   1   7       37.93       37.65      6.28 o 
 -16   1   7      155.61      160.40      9.50 o 
 -15   1   7      136.81      116.95     10.73 o 
 -14   1   7       73.40       76.43     15.73 o 
 -13   1   7      719.21      680.51     23.35 o 
 -12   1   7       13.19       16.90      5.04 o 
 -11   1   7      121.74      119.48      8.61 o 
 -10   1   7       53.52       59.50      6.66 o 
  -9   1   7        0.22        0.84      4.14 o 
  -8   1   7        0.01        1.94      3.97 o 
  -7   1   7       69.52       58.28      6.69 o 
  -6   1   7        4.11       -2.09      4.39 o 
  -5   1   7        5.10       -0.94      4.18 o 
  -4   1   7       18.89       32.14      7.48 o 
  -3   1   7       12.14       14.18      3.82 o 
  -2   1   7      106.12      113.01      5.98 o 
  -1   1   7      109.50      116.41      6.10 o 
   0   1   7       33.24       35.29      4.18 o 
   1   1   7      154.40      160.69      7.21 o 
   2   1   7       21.40       21.60      4.21 o 
   3   1   7       78.60       93.30      6.06 o 
   4   1   7        9.36       12.66      4.65 o 
   5   1   7       53.29       64.87      5.46 o 
   6   1   7        1.79        6.21      4.72 o 
   7   1   7        0.09       -4.11      3.67 o 
   8   1   7       26.86       28.44      5.35 o 
   9   1   7       24.99       23.88      5.41 o 
  10   1   7        2.50       12.47      5.93 o 
  11   1   7       14.18       22.07      6.33 o 
  12   1   7        1.03       -2.48      9.11 o 
  13   1   7        5.47        2.84     10.77 o 
  14   1   7       33.85       28.71      6.83 o 
  15   1   7       18.11       30.19      7.98 o 
  16   1   7       15.69       22.16      6.39 o 
  17   1   7        1.18       11.90     10.78 o 
  18   1   7       15.62       18.65      6.95 o 
 -22   2   7        3.41        9.59      5.51 o 
 -21   2   7        0.01       12.25      5.44 o 
 -20   2   7       26.04       22.69      5.89 o 
 -19   2   7        4.90       15.52      5.38 o 
 -18   2   7        4.49        4.20      7.32 o 
 -17   2   7        4.25       13.92      5.25 o 
 -16   2   7       22.72       28.42      5.34 o 
 -15   2   7       56.01       49.86      8.31 o 
 -14   2   7      121.86      114.17      8.96 o 
 -13   2   7        7.24       10.76     10.52 o 
 -12   2   7       26.64       32.30      6.76 o 
 -11   2   7        0.07        2.93      4.66 o 
 -10   2   7       20.98       30.76      5.76 o 
  -9   2   7        4.27        7.75      4.35 o 
  -8   2   7       19.80       21.73      5.39 o 
  -7   2   7       10.22       14.36      4.84 o 
  -6   2   7        0.36       -2.64      4.08 o 
  -5   2   7        3.15        3.06      5.17 o 
  -4   2   7      101.19      120.44      9.34 o 
  -3   2   7        0.69        0.05      4.13 o 
  -2   2   7       20.95       19.11      4.29 o 
  -1   2   7      147.65      161.08      7.00 o 
   0   2   7       87.31       89.13      7.69 o 
   1   2   7       35.25       38.51      4.65 o 
   2   2   7       97.67       97.20      6.28 o 
   3   2   7       44.25       44.37      5.85 o 
   4   2   7       49.07       48.44      5.29 o 
   5   2   7      218.56      224.69      8.84 o 
   6   2   7       14.40       20.84      4.33 o 
   7   2   7       14.12       13.22      8.19 o 
   8   2   7       64.64       65.39      6.74 o 
   9   2   7       38.12       40.25      5.92 o 
  10   2   7        8.56        9.07      4.91 o 
  11   2   7      131.25      136.16     10.36 o 
  12   2   7       12.40       16.46      6.61 o 
  13   2   7        8.25        9.79      5.64 o 
  14   2   7       27.75       42.04      6.89 o 
  15   2   7        9.54        8.69      5.89 o 
  16   2   7        1.25        6.15      6.26 o 
  17   2   7        0.02        5.57      7.99 o 
  18   2   7       17.79       38.61      7.85 o 
 -22   3   7       14.93       20.63      8.27 o 
 -21   3   7        3.19        6.96      5.19 o 
 -20   3   7       35.95       46.23      6.91 o 
 -19   3   7       50.02       69.49      7.69 o 
 -18   3   7        0.01        9.25      5.01 o 
 -17   3   7        6.53       10.07      5.19 o 
 -16   3   7        0.01        4.11      5.11 o 
 -15   3   7        4.80       14.64      5.03 o 
 -14   3   7        1.86       10.78      4.88 o 
 -13   3   7      159.33      146.49      9.84 o 
 -12   3   7        3.99        3.96      8.29 o 
 -11   3   7       23.04       19.73      7.09 o 
 -10   3   7       64.25       71.18      8.87 o 
  -9   3   7        1.64        1.05      4.54 o 
  -8   3   7      106.51      112.38      8.41 o 
  -7   3   7        6.74        7.29      5.42 o 
  -6   3   7       22.62       13.14      4.91 o 
  -5   3   7        0.20        3.88      4.41 o 
  -4   3   7       17.95       17.32      5.45 o 
  -3   3   7       22.16       33.26      5.23 o 
  -2   3   7       11.99        4.05      3.65 o 
  -1   3   7       83.14       94.58      5.94 o 
   0   3   7        3.54        6.87      4.66 o 
   1   3   7        0.56        2.38      4.60 o 
   2   3   7        0.79       -4.72      3.15 o 
   3   3   7        2.79        3.15      3.85 o 
   4   3   7        1.95        8.10      4.17 o 
   5   3   7        9.81        6.57      4.05 o 
   6   3   7      297.18      280.26     11.35 o 
   7   3   7       33.78       32.61      5.83 o 
   8   3   7      208.47      216.89     10.50 o 
   9   3   7        5.99       15.80      5.44 o 
  10   3   7       42.50       46.66      7.16 o 
  11   3   7      106.41      110.77      8.80 o 
  12   3   7        0.18       13.02      5.06 o 
  13   3   7       17.28       20.33      6.69 o 
  14   3   7        3.88       10.52      5.86 o 
  15   3   7        3.18        3.75      5.90 o 
  16   3   7       26.20       20.16      9.35 o 
  17   3   7        7.37       16.42      7.17 o 
 -21   4   7        6.42        8.00      6.67 o 
 -20   4   7        3.61        5.82      9.74 o 
 -19   4   7       19.70       26.13      6.03 o 
 -18   4   7        5.66        7.99     10.68 o 
 -17   4   7       49.86       46.61      6.31 o 
 -16   4   7        1.11       11.41      4.50 o 
 -15   4   7       19.50       20.26      5.67 o 
 -14   4   7       99.38      100.34      9.37 o 
 -13   4   7        8.63        9.42      5.35 o 
 -12   4   7       58.91       63.52      7.22 o 
 -11   4   7        6.18       10.45      5.10 o 
 -10   4   7        9.84       10.00      6.58 o 
  -9   4   7      108.29       99.03      8.07 o 
  -8   4   7       71.11       82.93      7.86 o 
  -7   4   7      153.27      167.51      9.81 o 
  -6   4   7      184.22      184.91     10.36 o 
  -5   4   7       42.67       51.16      6.33 o 
  -4   4   7      121.30      132.40      7.45 o 
  -3   4   7       41.09       45.76      5.21 o 
  -2   4   7       18.27       21.19      4.58 o 
  -1   4   7        1.02       -0.75      4.15 o 
   0   4   7       19.42       29.33      5.80 o 
   1   4   7       29.25       33.00      4.57 o 
   2   4   7        3.45        7.26      3.76 o 
   3   4   7      211.96      229.58      9.19 o 
   4   4   7       17.07       23.84      5.80 o 
   5   4   7        2.14       -0.22      4.61 o 
   6   4   7      219.30      212.75     10.36 o 
   7   4   7      114.26      120.08      8.49 o 
   8   4   7       70.26       69.63      7.08 o 
   9   4   7        2.85        8.14      7.32 o 
  10   4   7       67.39       71.12      7.18 o 
  11   4   7       24.74       26.84      7.82 o 
  12   4   7        5.25        8.79      5.19 o 
  13   4   7       14.01       16.96      5.46 o 
  14   4   7        0.33        1.57      9.34 o 
  15   4   7       17.89       28.84      6.82 o 
  16   4   7        2.72        9.39      6.47 o 
 -20   5   7        1.27        6.98     14.24 o 
 -19   5   7        1.17       12.16      7.38 o 
 -18   5   7        3.20        9.31      5.79 o 
 -17   5   7       13.98       14.30      5.59 o 
 -16   5   7        0.08        2.15      5.57 o 
 -15   5   7        5.53        5.26      4.90 o 
 -14   5   7        3.65        8.51      5.05 o 
 -13   5   7       38.41       47.77      6.84 o 
 -12   5   7       23.90       26.57      5.93 o 
 -11   5   7       45.33       47.07      6.63 o 
 -10   5   7        0.57       -1.06      4.26 o 
  -9   5   7       87.65       86.18      7.96 o 
  -8   5   7        7.51        4.56      6.76 o 
  -7   5   7       25.99       18.07      7.64 o 
  -6   5   7        4.53       10.68      4.92 o 
  -5   5   7       35.14       33.09      5.69 o 
  -4   5   7        1.31        1.74      3.53 o 
  -3   5   7        1.06        3.90      3.82 o 
  -2   5   7      123.87      119.97      7.37 o 
  -1   5   7       11.44       12.88      4.88 o 
   0   5   7       39.70       47.16      5.06 o 
   1   5   7        0.41        0.73      3.69 o 
   2   5   7        6.37       -0.54      3.73 o 
   3   5   7       16.52       22.35      4.43 o 
   4   5   7       39.16       56.71      6.49 o 
   5   5   7        5.79        4.87      4.88 o 
   6   5   7        4.90       -2.84      4.91 o 
   7   5   7        4.16        3.90      4.68 o 
   8   5   7       16.94       26.13      9.82 o 
   9   5   7        5.63       11.51      5.04 o 
  10   5   7        2.09        5.41      5.99 o 
  11   5   7       50.79       48.45      6.72 o 
  12   5   7       44.33       47.88      6.96 o 
  13   5   7        0.69        4.19      5.04 o 
  14   5   7        9.19       18.03      5.57 o 
  15   5   7       19.78       33.18      8.32 o 
  16   5   7        7.36       21.84      7.08 o 
 -19   6   7        0.77        1.52      8.58 o 
 -18   6   7        3.85        4.64     15.21 o 
 -17   6   7        4.22       10.62      6.92 o 
 -16   6   7        0.64       -1.69      6.12 o 
 -15   6   7       12.04       17.50      6.36 o 
 -14   6   7       20.28       24.35      7.01 o 
 -13   6   7       28.62       30.66      7.33 o 
 -12   6   7       76.44       90.89      9.56 o 
 -11   6   7        2.56        4.37      5.54 o 
 -10   6   7      119.63      104.92     10.10 o 
  -9   6   7        2.12        9.87      5.28 o 
  -8   6   7       71.64       70.54      8.24 o 
  -7   6   7       24.78       26.67      6.71 o 
  -6   6   7        0.05       -4.51      4.48 o 
  -5   6   7       11.72       10.53      5.43 o 
  -4   6   7        3.08        5.75      3.91 o 
  -3   6   7      181.40      193.58      9.55 o 
  -2   6   7       57.38       56.20      5.68 o 
  -1   6   7       85.23       89.97      7.11 o 
   0   6   7        1.18        5.70      5.16 o 
   1   6   7        2.72        6.74      4.13 o 
   2   6   7      221.94      219.22      9.11 o 
   3   6   7      121.69      109.51      8.65 o 
   4   6   7       12.13       15.16      5.42 o 
   5   6   7      417.29      370.69     13.26 o 
   6   6   7       48.90       52.21      5.77 o 
   7   6   7       16.15       13.30      5.12 o 
   8   6   7       21.53       20.11      7.78 o 
   9   6   7        6.14       12.73      5.21 o 
  10   6   7       10.26        7.08      5.17 o 
  11   6   7        2.03        6.47      4.94 o 
  12   6   7        4.43       15.89      5.79 o 
  13   6   7        0.08        5.89      5.44 o 
  14   6   7        7.57        9.61      5.63 o 
 -17   7   7       10.10       -3.01     14.18 o 
 -16   7   7        5.51       10.63      6.52 o 
 -15   7   7       21.10       23.40      7.09 o 
 -14   7   7        6.61        8.71      6.73 o 
 -13   7   7       52.84       55.52      8.60 o 
 -12   7   7       69.00       62.54      8.80 o 
 -11   7   7        0.04       -2.84      5.57 o 
 -10   7   7       16.05        7.37      7.28 o 
  -9   7   7        3.59        8.35      5.68 o 
  -8   7   7       15.19       14.28      6.20 o 
  -7   7   7        0.66        3.30      5.47 o 
  -6   7   7       10.67       16.56      6.02 o 
  -5   7   7        1.61        6.21      4.15 o 
  -4   7   7       68.09       57.08      6.62 o 
  -3   7   7       56.01       58.07      6.48 o 
  -2   7   7       21.61       20.07      5.42 o 
  -1   7   7        0.28       -0.83      4.21 o 
   0   7   7        0.25        6.16      4.54 o 
   1   7   7        0.03       -3.56      4.96 o 
   2   7   7       52.42       54.36      7.05 o 
   3   7   7       35.80       28.41      6.25 o 
   4   7   7       57.68       66.26      7.66 o 
   5   7   7       63.57       69.42      7.77 o 
   6   7   7       81.66       88.62      7.86 o 
   7   7   7      103.66       94.71      8.23 o 
   8   7   7       13.08       19.88      6.53 o 
   9   7   7        1.12        8.44      5.50 o 
  10   7   7       11.96        8.39      6.38 o 
  11   7   7        0.13        2.09      7.39 o 
  12   7   7        2.96        9.41      6.00 o 
  13   7   7        1.00       18.47      6.47 o 
 -15   8   7       12.36       15.07      7.30 o 
 -14   8   7        5.31       25.11      7.33 o 
 -13   8   7        5.81       11.62      6.58 o 
 -12   8   7      131.65      141.79     12.15 o 
 -11   8   7        6.87        4.05      6.31 o 
 -10   8   7       11.30       15.38      7.17 o 
  -9   8   7        0.04        4.36      5.68 o 
  -8   8   7        7.15        6.20      5.95 o 
  -7   8   7        3.27       10.78      6.17 o 
  -6   8   7        1.38        7.84      5.55 o 
  -5   8   7       16.88       13.14      5.34 o 
  -4   8   7        9.07        7.56      4.92 o 
  -3   8   7       33.17       44.43      8.03 o 
  -2   8   7       22.62       24.59      5.88 o 
  -1   8   7        8.55       10.71      5.64 o 
   0   8   7      133.86      131.55     12.48 o 
   1   8   7       22.04       29.27      8.12 o 
   2   8   7       43.50       44.46      7.43 o 
   3   8   7       12.56       31.16      6.61 o 
   4   8   7        1.71       10.42      5.80 o 
   5   8   7        0.12       10.38      6.20 o 
   6   8   7       40.94       49.27      8.61 o 
   7   8   7       33.54       27.88      9.44 o 
   8   8   7        0.18       -5.49     11.82 o 
   9   8   7        3.64       14.38      6.75 o 
  10   8   7        3.80       -0.22      6.80 o 
  11   8   7        4.86        5.86      6.45 o 
 -12   9   7      133.08      149.81     15.02 o 
 -11   9   7        3.28       -6.16      7.37 o 
 -10   9   7       72.42       73.93     21.84 o 
  -9   9   7        3.01       10.16     18.59 o 
  -8   9   7        0.25       -6.65      6.63 o 
  -7   9   7        0.18       -9.02      6.11 o 
  -6   9   7        3.44        7.07      6.33 o 
  -5   9   7        0.06        0.74      4.77 o 
  -4   9   7        1.51        0.31      6.90 o 
  -3   9   7        2.65       10.74      4.28 o 
  -2   9   7        0.27       -0.79      5.29 o 
  -1   9   7       11.51        8.53      6.70 o 
   0   9   7        1.32       15.33      6.96 o 
   1   9   7       12.08       22.58      7.74 o 
   2   9   7       18.51       17.82      6.92 o 
   3   9   7        6.97       -0.32      5.86 o 
   4   9   7       32.73       32.63      7.49 o 
   5   9   7        7.28        1.26      5.78 o 
   6   9   7        5.10       17.84      6.93 o 
   7   9   7        2.42       14.42      7.08 o 
   8   9   7        0.61        1.92      6.72 o 
  -7  10   7       10.70       15.16      7.75 o 
  -6  10   7        6.97       18.79      6.19 o 
  -5  10   7        5.11       21.57      6.52 o 
  -4  10   7       45.26       58.87      8.34 o 
  -3  10   7       22.22       31.18      8.39 o 
  -2  10   7        0.04        9.09     10.74 o 
  -1  10   7       20.84        3.91      7.48 o 
   0  10   7       18.37       32.18      8.70 o 
   1  10   7        0.67       10.49      8.03 o 
   2  10   7        7.73       11.12      8.57 o 
   3  10   7        2.28        7.91      6.67 o 
 -20   0   8       30.58        8.14     10.80 o 
 -19   0   8       30.52       53.54     10.63 o 
 -18   0   8      273.53      236.31     29.69 o 
 -17   0   8       12.88       22.85      8.68 o 
 -16   0   8      263.45      212.77     17.61 o 
 -15   0   8       11.41       24.92     12.91 o 
 -14   0   8       94.78       85.54     15.21 o 
 -13   0   8      100.90      100.80     12.56 o 
 -12   0   8       97.15      114.90     12.86 o 
 -11   0   8        0.01        6.09      6.91 o 
 -10   0   8       52.13       45.30     13.22 o 
  -9   0   8        1.78      -10.39     14.91 o 
  -8   0   8       18.40        8.04     12.19 o 
  -7   0   8       13.51       14.43      7.33 o 
  -6   0   8        7.41        2.50     14.84 o 
  -5   0   8       87.02       79.16     10.92 o 
  -4   0   8       35.52       42.75      8.49 o 
  -3   0   8      147.08      146.08     13.58 o 
  -2   0   8        6.44       11.37      7.14 o 
  -1   0   8       49.73       54.39      9.48 o 
   0   0   8       41.65       32.62      8.72 o 
   1   0   8      183.03      197.98     16.34 o 
   2   0   8      189.89      182.81     11.63 o 
   3   0   8       10.08       10.79      5.84 o 
   4   0   8        7.23       16.41      7.74 o 
   5   0   8        5.12        9.82      5.66 o 
   6   0   8       37.67       39.47      7.30 o 
   7   0   8        0.13        2.24      5.49 o 
   8   0   8        0.35       -1.17      7.64 o 
   9   0   8       52.75       52.90     19.25 o 
  10   0   8       22.55       19.51     17.74 o 
  11   0   8       37.76       40.96     10.89 o 
  12   0   8        1.70       12.51     21.60 o 
  13   0   8        0.53        5.93     19.73 o 
  14   0   8       26.44       45.14     11.05 o 
  15   0   8        1.08       22.56      9.81 o 
 -20   1   8        1.46       16.00      5.83 o 
 -19   1   8      158.14      157.05     23.42 o 
 -18   1   8        5.23       15.18     10.38 o 
 -17   1   8       99.86       85.64      8.41 o 
 -16   1   8       78.17       77.64      8.69 o 
 -15   1   8        0.02        5.72      7.26 o 
 -14   1   8        1.92        2.20      5.16 o 
 -13   1   8        9.15       -2.58      7.05 o 
 -12   1   8       46.84       47.02      6.60 o 
 -11   1   8       60.85       62.53      6.96 o 
 -10   1   8       12.47        6.07      4.75 o 
  -9   1   8       69.71       76.21      7.74 o 
  -8   1   8        4.65        7.66      5.07 o 
  -7   1   8      114.86      104.53      8.46 o 
  -6   1   8        1.02       -6.31      4.21 o 
  -5   1   8       15.99       10.62      5.03 o 
  -4   1   8       70.81       74.27      7.43 o 
  -3   1   8       36.12       42.78      6.24 o 
  -2   1   8       63.89       54.51      7.03 o 
  -1   1   8        8.72       15.73      5.40 o 
   0   1   8        6.61        5.09      4.03 o 
   1   1   8       27.34       28.69      4.32 o 
   2   1   8       19.93       26.34      4.41 o 
   3   1   8        5.54        7.18      3.83 o 
   4   1   8        0.03       11.76      4.00 o 
   5   1   8       21.91       21.71      4.61 o 
   6   1   8        5.22        6.72      4.01 o 
   7   1   8       42.00       50.81      7.51 o 
   8   1   8       42.29       46.45      6.32 o 
   9   1   8       61.84       49.39      7.50 o 
  10   1   8       14.87       27.17      6.51 o 
  11   1   8       18.59       30.17      9.41 o 
  12   1   8        4.11        8.78      6.02 o 
  13   1   8        3.99       16.34      6.35 o 
  14   1   8        1.76       18.32      6.61 o 
  15   1   8       18.80       35.96      7.79 o 
 -20   2   8        2.92       11.71      7.79 o 
 -19   2   8       22.63       22.95     11.69 o 
 -18   2   8       72.99       78.62      8.52 o 
 -17   2   8       51.10       56.68      8.90 o 
 -16   2   8        0.40       17.79      8.54 o 
 -15   2   8        0.58       12.15      5.13 o 
 -14   2   8       22.39       27.61      6.04 o 
 -13   2   8       66.69       56.72      6.89 o 
 -12   2   8      117.10      108.69      8.86 o 
 -11   2   8        1.34        1.39      6.71 o 
 -10   2   8        3.92        2.57      4.72 o 
  -9   2   8        0.87       -5.58      4.36 o 
  -8   2   8        1.64        0.67      4.63 o 
  -7   2   8        4.95        1.22      4.51 o 
  -6   2   8       13.50       13.36      5.63 o 
  -5   2   8       16.37       12.10      5.33 o 
  -4   2   8       96.94      114.63      8.82 o 
  -3   2   8        0.15       -6.70      4.47 o 
  -2   2   8       61.75       55.03      6.92 o 
  -1   2   8      113.17      118.88      9.24 o 
   0   2   8       19.21       23.68      4.85 o 
   1   2   8       24.10       34.04      4.71 o 
   2   2   8        2.38        3.94      5.94 o 
   3   2   8        8.22       11.52      5.46 o 
   4   2   8        6.94        2.22      4.84 o 
   5   2   8       86.30       93.38      8.38 o 
   6   2   8       23.47       33.94      5.57 o 
   7   2   8        8.01        7.66      6.62 o 
   8   2   8        5.90       13.21      5.04 o 
   9   2   8       83.07       98.29      8.14 o 
  10   2   8        0.01        6.05      6.07 o 
  11   2   8       22.58       19.70      7.30 o 
  12   2   8       32.72       19.41      6.24 o 
  13   2   8        8.08        6.09      6.24 o 
  14   2   8        6.34       20.03      9.32 o 
 -19   3   8        0.01       -2.86      5.32 o 
 -18   3   8       12.66       19.27     10.35 o 
 -17   3   8        0.55        3.47      5.31 o 
 -16   3   8        0.38        4.18      5.33 o 
 -15   3   8       26.79       23.11      5.99 o 
 -14   3   8       22.38       28.32      5.71 o 
 -13   3   8       10.40       13.40      5.22 o 
 -12   3   8       27.10       32.53      6.25 o 
 -11   3   8      457.11      440.45     19.70 o 
 -10   3   8      213.47      221.36     12.29 o 
  -9   3   8        0.01        1.19      5.92 o 
  -8   3   8        1.55        0.63      4.12 o 
  -7   3   8       85.09       77.68      7.74 o 
  -6   3   8       28.54       20.40      5.39 o 
  -5   3   8       36.36       40.10      6.98 o 
  -4   3   8        0.42        6.57      5.03 o 
  -3   3   8        5.97        6.79      4.97 o 
  -2   3   8        1.52        2.44      4.91 o 
  -1   3   8        6.01        8.77      4.14 o 
   0   3   8       49.06       52.25      5.83 o 
   1   3   8       68.46       89.57      7.76 o 
   2   3   8      194.13      206.68      9.01 o 
   3   3   8        4.87       10.47      4.72 o 
   4   3   8       65.40       73.98      6.28 o 
   5   3   8      101.93      121.29      8.24 o 
   6   3   8        1.52       18.51      5.04 o 
   7   3   8      100.08      100.71      7.83 o 
   8   3   8       15.55       18.53      5.64 o 
   9   3   8       26.13       22.73      5.84 o 
  10   3   8       93.85       80.80      7.67 o 
  11   3   8       69.70       80.69      9.20 o 
  12   3   8       34.40       47.58      8.07 o 
  13   3   8        0.75        1.06      8.76 o 
  14   3   8        8.45       30.09      8.59 o 
 -18   4   8       16.09       20.54      6.21 o 
 -17   4   8       16.33       27.83      6.63 o 
 -16   4   8       36.96       48.52      7.23 o 
 -15   4   8       14.28       20.12      6.11 o 
 -14   4   8        0.12        1.12      4.77 o 
 -13   4   8       23.64       23.17      6.06 o 
 -12   4   8        7.60       16.56      5.83 o 
 -11   4   8        2.41       13.01      5.46 o 
 -10   4   8        0.23       -2.36      4.33 o 
  -9   4   8       42.12       44.93      6.67 o 
  -8   4   8       32.39       17.17      6.04 o 
  -7   4   8        4.01       15.10      4.82 o 
  -6   4   8        3.46       -1.94      9.02 o 
  -5   4   8        5.78        2.38      4.76 o 
  -4   4   8        6.95        5.39      8.37 o 
  -3   4   8       28.42       33.95      9.99 o 
  -2   4   8        1.95       -5.91      6.27 o 
  -1   4   8        0.00       -2.71      4.05 o 
   0   4   8       63.50       77.01      8.90 o 
   1   4   8       68.05       56.10      7.35 o 
   2   4   8       28.80       38.77      5.31 o 
   3   4   8      206.45      199.00      9.07 o 
   4   4   8        2.47       19.85      5.50 o 
   5   4   8        5.47       -1.49      6.17 o 
   6   4   8        0.64        9.79      5.22 o 
   7   4   8        3.01        2.81      5.01 o 
   8   4   8        1.71       10.70      5.32 o 
   9   4   8        9.43       16.70      5.43 o 
  10   4   8       10.32       26.44      5.76 o 
  11   4   8       63.57       70.88      7.66 o 
  12   4   8       50.65       54.85      8.26 o 
  13   4   8       10.11       26.94     10.31 o 
 -17   5   8        0.00       -6.41      5.44 o 
 -16   5   8       30.81       39.37      7.67 o 
 -15   5   8        2.19        6.77      6.26 o 
 -14   5   8        5.76       13.82      6.18 o 
 -13   5   8      108.36       98.82      9.28 o 
 -12   5   8        7.96        1.41      5.11 o 
 -11   5   8      118.27      113.78      9.29 o 
 -10   5   8       56.02       51.54      6.77 o 
  -9   5   8       47.42       47.42      8.45 o 
  -8   5   8       69.19       60.18      7.39 o 
  -7   5   8        2.56        6.48      5.24 o 
  -6   5   8        1.79       -2.93      5.17 o 
  -5   5   8       14.55       21.35      5.63 o 
  -4   5   8       59.48       64.46     10.04 o 
  -3   5   8        0.52        3.84      5.38 o 
  -2   5   8       11.13       15.22      8.29 o 
  -1   5   8       17.98       23.85      5.27 o 
   0   5   8       13.81       30.03      5.25 o 
   1   5   8        4.36        5.68      4.38 o 
   2   5   8      126.38      136.07     10.07 o 
   3   5   8        2.23        8.24      8.27 o 
   4   5   8      170.50      183.46     10.04 o 
   5   5   8        0.00        2.52      5.14 o 
   6   5   8       42.43       43.07      6.47 o 
   7   5   8        9.41        8.67      5.53 o 
   8   5   8        5.97       16.21      5.76 o 
   9   5   8       20.69       29.46      5.92 o 
  10   5   8        3.79        5.93      8.00 o 
  11   5   8       36.88       50.32      7.20 o 
  12   5   8        8.96       14.34      5.89 o 
 -15   6   8        4.62        6.46      6.53 o 
 -14   6   8        0.00       -0.67     10.26 o 
 -13   6   8       59.47       56.80      9.11 o 
 -12   6   8        0.82        4.42      7.49 o 
 -11   6   8       51.77       55.28      8.52 o 
 -10   6   8       12.60       -0.31      5.79 o 
  -9   6   8        0.11       -5.07      8.28 o 
  -8   6   8       10.64       12.69      6.35 o 
  -7   6   8        2.53        9.28      5.90 o 
  -6   6   8       10.97       10.14      5.91 o 
  -5   6   8       18.95       25.02      6.13 o 
  -4   6   8        5.01        1.66      5.65 o 
  -3   6   8        0.34       10.18      8.17 o 
  -2   6   8        2.34        6.39      4.70 o 
  -1   6   8       52.99       71.60      6.90 o 
   0   6   8        3.67        1.95      5.18 o 
   1   6   8      114.34      113.07     14.67 o 
   2   6   8      119.53      127.59      9.97 o 
   3   6   8       16.35       37.69      6.83 o 
   4   6   8        5.31       -0.86      5.21 o 
   5   6   8        7.35       16.35      5.57 o 
   6   6   8       40.74       47.22      7.52 o 
   7   6   8        8.83       18.65      5.56 o 
   8   6   8       13.27       32.11      6.05 o 
   9   6   8        2.07        6.06      9.69 o 
  10   6   8        9.01       19.07      6.09 o 
 -13   7   8        0.13       -4.01      6.23 o 
 -12   7   8       40.33       45.44      8.62 o 
 -11   7   8       13.99       20.84      6.83 o 
 -10   7   8        0.03       -8.09      5.39 o 
  -9   7   8       15.32       19.41      7.10 o 
  -8   7   8        0.33        1.82      5.46 o 
  -7   7   8        0.17       -4.93     10.47 o 
  -6   7   8       13.15       21.03      6.78 o 
  -5   7   8        7.67        8.61      5.70 o 
  -4   7   8        0.56       -1.28      7.93 o 
  -3   7   8       37.37       41.49      7.56 o 
  -2   7   8       12.60        4.93      5.37 o 
  -1   7   8       98.73       98.74      8.51 o 
   0   7   8        0.43       11.02      6.44 o 
   1   7   8       71.73       61.53      9.70 o 
   2   7   8        3.72        1.77      5.93 o 
   3   7   8       42.50       32.14      8.07 o 
   4   7   8       16.58       33.56      5.82 o 
   5   7   8        0.19        8.46      5.78 o 
   6   7   8       55.99       68.79     10.28 o 
   7   7   8        0.02        5.09      9.89 o 
   8   7   8        4.22        7.50      6.22 o 
 -10   8   8       43.37       57.03      8.78 o 
  -9   8   8        7.18        9.47      6.93 o 
  -8   8   8        5.35        9.46      6.14 o 
  -7   8   8        2.71        1.83      6.32 o 
  -6   8   8        0.18       -5.90      5.43 o 
  -5   8   8        0.96        8.39     13.61 o 
  -4   8   8       15.53       16.33      7.07 o 
  -3   8   8        0.47        7.70      6.45 o 
  -2   8   8        1.72        4.12      6.97 o 
  -1   8   8        0.02        0.24      6.36 o 
   0   8   8       27.05       23.61      8.13 o 
   1   8   8        8.55       -2.75      6.91 o 
   2   8   8        8.25       18.65     10.68 o 
   3   8   8       27.36       33.43      8.66 o 
   4   8   8        1.48        9.98     12.07 o 
 -16   1   9        4.50       -0.12      6.72 o 
 -15   1   9       32.23       25.97      6.81 o 
 -14   1   9        0.97        9.68      6.21 o 
 -13   1   9        2.38        0.19      5.31 o 
 -12   1   9        5.18        7.53      4.77 o 
 -11   1   9       25.14       22.49     11.03 o 
 -10   1   9       55.02       53.40      6.97 o 
  -9   1   9       10.48        8.98      5.14 o 
  -8   1   9       41.47       42.39      6.83 o 
  -7   1   9        2.47       -3.07      5.02 o 
  -6   1   9        7.54        4.18      5.14 o 
  -5   1   9        3.56        6.67      8.35 o 
  -4   1   9       18.66       20.05      7.16 o 
  -3   1   9        8.84       12.11      5.70 o 
  -2   1   9       14.99       12.81      5.25 o 
  -1   1   9        6.94        9.72      5.68 o 
   0   1   9       19.92       29.31      6.61 o 
   1   1   9        0.01       10.16     10.08 o 
   2   1   9        1.51        5.91      5.75 o 
   3   1   9        0.02        2.64      4.48 o 
   4   1   9       18.20       14.90      5.60 o 
   5   1   9        6.21        8.00      4.99 o 
   6   1   9       12.76       19.75      5.56 o 
   7   1   9        2.79        7.34      5.82 o 
   8   1   9        1.78        5.13      5.82 o 
   9   1   9        0.00       10.31      7.75 o 
  10   1   9       13.24       26.77      7.43 o 
 -15   2   9        0.25        1.00      6.01 o 
 -14   2   9        1.06        2.23      9.48 o 
 -13   2   9       17.78       10.30      5.49 o 
 -12   2   9        6.43        1.94      5.34 o 
 -11   2   9       54.00       40.25      7.87 o 
 -10   2   9        3.78        0.87      5.52 o 
  -9   2   9       34.65       51.70      7.22 o 
  -8   2   9        0.18       -8.66      6.69 o 
  -7   2   9       24.17       18.28      5.75 o 
  -6   2   9        6.01        6.94      5.82 o 
  -5   2   9       65.36       53.37      7.37 o 
  -4   2   9       38.54       47.26     10.00 o 
  -3   2   9       24.34       26.67      6.39 o 
  -2   2   9        4.23       10.68      5.60 o 
  -1   2   9       10.26       20.76      6.44 o 
   0   2   9        8.41        0.77      5.72 o 
   1   2   9      104.84      101.50      9.53 o 
   2   2   9        2.50       -3.26     13.83 o 
   3   2   9       36.45       29.87      5.72 o 
   4   2   9       21.67       32.52      6.75 o 
   5   2   9        0.66       13.23      6.60 o 
   6   2   9        8.87       20.29      5.62 o 
   7   2   9       15.75       21.59      5.99 o 
   8   2   9        0.03        5.67      5.29 o 
   9   2   9        0.08        9.08      6.46 o 
 -15   3   9        0.02        1.09      5.76 o 
 -14   3   9       11.72       19.52      6.40 o 
 -13   3   9        0.20        5.99      6.24 o 
 -12   3   9        0.99        6.72      5.78 o 
 -11   3   9       14.75       10.48      5.96 o 
 -10   3   9       21.69       25.37      6.31 o 
  -9   3   9       60.63       56.74     13.78 o 
  -8   3   9        0.58       -1.02      4.55 o 
  -7   3   9        0.59        3.27      6.01 o 
  -6   3   9        0.00       10.06      5.43 o 
  -5   3   9        7.53        9.05      5.38 o 
  -4   3   9        0.05        6.30      6.08 o 
  -3   3   9        0.42       -2.40      4.77 o 
  -2   3   9        5.90       10.28      5.81 o 
  -1   3   9        5.19       -0.15      5.45 o 
   0   3   9        0.57       12.16      6.09 o 
   1   3   9       31.33       31.28      6.97 o 
   2   3   9      112.90      112.67      8.50 o 
   3   3   9        7.77        6.51     10.16 o 
   4   3   9       12.71       18.34      6.35 o 
   5   3   9        0.78        7.82      5.25 o 
   6   3   9       10.43       15.43      9.88 o 
   7   3   9        1.53       18.74      5.73 o 
   8   3   9        1.89        7.68      7.32 o 
   9   3   9        6.73       18.07      7.72 o 
 -13   4   9       21.73       12.17      5.83 o 
 -12   4   9       20.07       26.91      7.91 o 
 -11   4   9        0.73        2.31      5.75 o 
 -10   4   9        5.12        6.61      5.44 o 
  -9   4   9        0.09       -1.14      5.41 o 
  -8   4   9        0.00       -3.29      4.94 o 
  -7   4   9        0.39        6.91      5.07 o 
  -6   4   9        3.73       17.94      5.98 o 
  -5   4   9       36.52       52.40      7.28 o 
  -4   4   9        0.31        7.68      7.21 o 
  -3   4   9       21.36       20.16      6.23 o 
  -2   4   9       34.60       34.78      8.94 o 
  -1   4   9       18.84       23.73      6.49 o 
   0   4   9       18.12       17.60      6.56 o 
   1   4   9       11.82       23.15      7.00 o 
   2   4   9        9.41       -3.74      8.10 o 
   3   4   9       11.81       12.61     10.73 o 
   4   4   9       57.77       46.10      9.15 o 
   5   4   9       26.13       45.89      7.71 o 
   6   4   9        5.36       10.88      8.40 o 
   7   4   9        0.54       -1.72      7.10 o 
 -12   5   9        0.42       12.40      6.81 o 
 -11   5   9        4.28       -2.46      4.86 o 
 -10   5   9        4.62        5.00      5.86 o 
  -9   5   9        0.43       -0.23      8.73 o 
  -8   5   9       10.03       20.90      6.24 o 
  -7   5   9       13.78       24.33      6.06 o 
  -6   5   9       29.75       33.32      9.70 o 
  -5   5   9        5.59        8.48      5.51 o 
  -4   5   9       30.81       41.13      7.77 o 
  -3   5   9       47.07       45.84      8.63 o 
  -2   5   9       11.51       11.38     10.03 o 
  -1   5   9       36.24       46.65      9.06 o 
   0   5   9      119.59      107.85     12.46 o 
   1   5   9        9.11        6.46      8.06 o 
   2   5   9        9.19       10.40     11.15 o 
   3   5   9        0.08        9.68      6.33 o 
   4   5   9        0.97        6.13      6.00 o 
   5   5   9       25.74       27.84      7.51 o 
   6   5   9        2.78        2.01      5.53 o 
  -9   6   9        0.78        4.20     12.64 o 
  -8   6   9        0.49       -5.88     11.07 o 
  -7   6   9        0.13        5.40      5.58 o 
  -6   6   9       13.21        4.35      6.19 o 
  -5   6   9        3.83       -5.92      5.30 o 
  -4   6   9        0.54        4.94      9.78 o 
  -3   6   9        2.30        2.64      7.54 o 
  -2   6   9        5.37       11.53      6.98 o 
  -1   6   9        1.20        2.86      6.83 o 
   0   6   9        6.66       12.33      7.42 o 
   1   6   9       29.72       42.86     13.00 o 
   2   6   9        8.00       16.22      9.11 o 
   3   6   9       42.31       44.09      8.05 o 
  -8   0  10       11.29        6.07      7.79 o 
  -7   0  10        3.05       16.93      9.07 o 
  -6   0  10       43.21       47.65     10.86 o 
  -5   0  10        4.07        7.84      8.19 o 
  -4   0  10       14.33       19.37      8.84 o 
  -3   0  10        1.00       -3.17      7.70 o 
  -2   0  10       56.61       88.55     13.35 o 
  -1   0  10       31.04       28.10      9.73 o 
   0   0  10       16.14       14.67      9.62 o 
   1   0  10        7.29       -7.64     19.55 o 
   2   0  10        2.99       -4.12     11.65 o 
  -8   1  10       21.07        8.41      9.56 o 
  -7   1  10       13.59        5.82      7.71 o 
  -6   1  10       23.41       25.43     15.88 o 
  -5   1  10       17.15       37.38      7.03 o 
  -4   1  10        9.05        8.09      6.05 o 
  -3   1  10        0.00       10.11      6.01 o 
  -2   1  10        5.08       -2.10      7.14 o 
  -1   1  10        1.76       -3.47      6.08 o 
   0   1  10        8.10        7.21      6.15 o 
   1   1  10       28.44       11.14      6.60 o 
  -7   2  10        8.45        8.85      5.68 o 
  -6   2  10        2.50        4.68      7.94 o 
  -5   2  10        8.12        0.80      5.83 o 
  -4   2  10        1.40        1.85      6.00 o 
  -3   2  10        5.79       -4.73      8.43 o 
  -2   2  10        0.04       -1.37      6.93 o 
  -1   2  10        1.31        7.23     10.50 o 
   0   2  10        0.01        3.72      5.86 o 
                                                 
